# Supplementary material for: Metatranscriptome Analysis of Fig Flowers Provides Insights into Potential Mechanisms for Mutualism Stability and Gall Induction
Source: PLoS One. 2015 Jun 19;10(6):e0130745. doi: 10.1371/journal.pone.0130745 (PMC4474661; doi:10.1371/journal.pone.0130745)
Supplement: S1 File — Number of transcripts assigned to taxonomic groups for each sample (Table A). Overrepresented GO terms of up-regulated genes in receptive gall flowers compared to receptive seed flowers (Table B). Transcripts assigned to overrepresented GO terms associated with chalcone synthase in receptive and pollinated gall flowers (Table C). Transcripts uniquely expressed in receptive gall flowers (Table D). Transcripts assigned to overrepresented GO terms associated with carbohydrate metabolism in receptive gall flowers (Table E). Overrepresented GO terms of up-regulated genes in pollinated gall flowers compared to receptive gall flowers and pollinated seed flowers (Table F). Transcripts with assignment to Hymenoptera (Table G). (XLSX) [file pone.0130745.s002.xlsx]

## Sheet: Table A
Supplemental Table A: Number of transcripts assigned to taxonomic groups for each sample. Percent of assigned loci for each group shown in parentheses
	Pollinated seed	Pollinated gall	Receptive seed	Receptive gall
Viridiplantae	20956 (94.8)	20068 (69.8)	20814 (94.1)	19354 (94.2)
Hymenoptera	25 (0.1)	7045 (24.5)	0 (0)	5 (0)
Bacteria	568 (2.6)	847 (2.9)	932 (4.2)	647 (3.2)
Alveolata	180 (0.8)	305 (1.1)	110 (0.5)	193 (0.9)
Fungi	239 (1.1)	266 (0.9)	184 (0.8)	202 (1)
Amoebozoa	43 (0.2)	70 (0.2)	32 (0.1)	37 (0.2)
Euglenozoa	40 (0.2)	44 (0.2)	16 (0.1)	29 (0.1)
Viruses	15 (0.1)	38 (0.1)	17 (0.1)	26 (0.1)
Archaea	17 (0.1)	26 (0.1)	11 (0)	19 (0.1)
Stramenopiles	28 (0.1)	25 (0.1)	14 (0.1)	24 (0.1)
Cryptophyta	0 (0)	8 (0)	0 (0)	0 (0)
Nematoda	52 (0.2)	0 (0)	39 (0.2)	0 (0)
Parabasalia	0 (0)	0 (0)	0 (0)	17 (0.1)
No hits	7975	10877	7304	8503
Not assigned	1298	1687	999	1258

## Sheet: Table B
Supplemental Table B: Overrepresented GO term of up-regulated genes in receptive gall flowers compared to receptive seed flowers
Description	GO-ID	Loci in GO term	p-value	corr p-value
Phenylpropanoid metabolism
phenylpropanoid metabolic process	9698	72	5.7153e-47	7.007e-44
cellular aromatic compound metabolic process	6725	91	3.2864e-41	2.0145e-38
aromatic compound biosynthetic process	19438	72	4.3317e-40	1.7702e-37
phenylpropanoid biosynthetic process	9699	58	7.2393e-39	2.2188e-36
flavonoid metabolic process	9812	50	6.4125e-37	1.1231e-34
flavonoid biosynthetic process	9813	49	2.1566e-36	3.3049e-34
aromatic amino acid family metabolic process	9072	18	2.627e-11	1.6103e-09
L-phenylalanine metabolic process	6558	5	0.0002307	0.0033275
aromatic compound catabolic process	19439	7	0.00065652	0.0078911
L-phenylalanine catabolic process	6559	4	0.00031172	0.004154
aromatic amino acid family biosynthetic process	9073	13	1.0933e-08	4.9643e-07
aromatic amino acid family catabolic process	9074	4	0.00031172	0.004154
Carbohydrate metbolism
carbohydrate metabolic process	5975	86	1.2223e-11	7.8871e-10
polysaccharide metabolic process	5976	31	1.0146e-08	4.9643e-07
carbohydrate catabolic process	16052	28	1.6092e-07	6.8028e-06
monosaccharide metabolic process	5996	29	1.8598e-07	7.3554e-06
polysaccharide biosynthetic process	271	18	1.3568e-05	0.00031989
cellulose metabolic process	30243	10	2.6808e-05	0.00054873
cellular carbohydrate catabolic process	44275	20	4.9763e-05	0.0008923
rhamnose biosynthetic process	19300	4	7.2163e-05	0.0011956
rhamnose metabolic process	19299	4	7.2163e-05	0.0011956
UDP-rhamnose biosynthetic process	10253	3	0.00010912	0.0017603
UDP-rhamnose metabolic process	33478	3	0.00010912	0.0017603
carbohydrate biosynthetic process	16051	25	0.00012564	0.0020005
cellular polysaccharide metabolic process	44264	23	1.1167e-06	3.9115e-05
cellular carbohydrate biosynthetic process	34637	23	1.3524e-05	0.00031989
hexose metabolic process	19318	23	1.626e-05	0.0003635
nucleotide-sugar metabolic process	9225	7	6.9617e-05	0.0011854
nucleotide-sugar biosynthetic process	9226	5	5.0947e-05	0.0008923
pentose metabolic process	19321	7	0.00016477	0.0024635
cellulose biosynthetic process	30244	8	0.00029589	0.0040307
monosaccharide catabolic process	46365	14	0.00056636	0.0068748
glucose metabolic process	6006	18	0.00013438	0.0020854
hexose biosynthetic process	19319	7	0.001158	0.01365
glucose catabolic process	6007	13	0.0013548	0.015818
polysaccharide catabolic process	272	9	0.0018303	0.020216
monosaccharide biosynthetic process	46364	7	0.0019191	0.021008
extracellular polysaccharide biosynthetic process	45226	3	0.00042089	0.0053752
extracellular polysaccharide metabolic process	46379	3	0.00042089	0.0053752
glucan biosynthetic process	9250	13	3.7123e-05	0.00070019
glucan metabolic process	44042	19	4.4828e-06	0.00012499
hexose catabolic process	19320	14	0.00051434	0.0063695
cellular polysaccharide biosynthetic process	33692	18	3.8313e-06	0.00011184
cellular carbohydrate metabolic process	44262	63	2.3111e-12	1.6667e-10
cellular glucan metabolic process	6073	17	3.1771e-05	0.00061827
Cell wall
cell wall macromolecule catabolic process	16998	5	0.0049203	0.047127
cell wall macromolecule metabolic process	44036	7	0.0045488	0.043912
cell wall organization	71555	17	0.00016739	0.0024726
cell wall organization or biogenesis	71554	26	2.7748e-06	8.5048e-05
cellular cell wall organization	7047	12	5.7008e-06	0.00014871
cellular cell wall organization or biogenesis	70882	16	2.2511e-05	0.00048417
primary cell wall biogenesis	9833	2	0.002287	0.023965
Amino acid metabolism
alanine metabolic process	6522	2	0.002287	0.023965
amine biosynthetic process	9309	25	1.2365e-05	0.00030319
amine metabolic process	9308	46	0.00014396	0.002179
aspartate metabolic process	6531	3	0.00042089	0.0053752
cellular aldehyde metabolic process	6081	8	0.00029589	0.0040307
cellular amine metabolic process	44106	42	0.00013631	0.0020889
cellular amino acid and derivative metabolic process	6519	113	2.4857e-31	3.0475e-29
cellular amino acid biosynthetic process	8652	25	2.5463e-06	8.0045e-05
cellular amino acid derivative biosynthetic process	42398	60	1.1888e-30	1.325e-28
cellular amino acid derivative metabolic process	6575	77	4.6175e-36	6.2901e-34
cellular amino acid metabolic process	6520	42	2.8748e-05	0.00056847
cellular biosynthetic process	44249	180	3.5367e-05	0.0006775
glutamine biosynthetic process	6542	5	1.227e-05	0.00030319
glutamine family amino acid biosynthetic process	9084	7	0.0016318	0.018354
glutamine family amino acid metabolic process	9064	9	0.0032464	0.032358
glutamine metabolic process	6541	7	6.9617e-05	0.0011854
Other
acetyl-CoA biosynthetic process	6085	3	0.0033038	0.032403
alcohol biosynthetic process	46165	8	0.0027081	0.027668
alcohol catabolic process	46164	18	2.6937e-05	0.00054873
alcohol metabolic process	6066	36	5.0577e-07	1.8237e-05
biosynthetic process	9058	194	4.4859e-06	0.00012499
calcium ion transport	6816	6	0.0036623	0.035634
carboxylic acid biosynthetic process	46394	46	5.7518e-10	3.0659e-08
carboxylic acid catabolic process	46395	12	0.0022363	0.023965
carboxylic acid metabolic process	19752	84	1.4226e-12	1.1628e-10
catabolic process	9056	79	2.0246e-07	7.7567e-06
cellular catabolic process	44248	51	0.00087044	0.010361
cellular ketone metabolic process	42180	84	4.2229e-12	2.8763e-10
cellular metabolic process	44237	350	0.001454	0.016794
cellular nitrogen compound biosynthetic process	44271	41	0.0025546	0.026542
cellular response to hydrogen peroxide	70301	6	0.00025548	0.0036002
cellular response to oxidative stress	34599	6	0.001791	0.019962
cellular response to reactive oxygen species	34614	6	0.0014657	0.016794
chorismate biosynthetic process	9423	5	1.425e-06	4.5976e-05
chorismate metabolic process	46417	13	1.0933e-08	4.9643e-07
cutin biosynthetic process	10143	5	5.0947e-05	0.0008923
dicarboxylic acid biosynthetic process	43650	5	1.425e-06	4.5976e-05
dicarboxylic acid metabolic process	43648	24	6.773e-14	6.3875e-12
external encapsulating structure organization	45229	13	2.7302e-05	0.00054873
fatty acid beta-oxidation	6635	7	0.0016318	0.018354
fatty acid biosynthetic process	6633	19	1.6307e-05	0.0003635
fatty acid catabolic process	9062	7	0.0026101	0.02689
fatty acid metabolic process	6631	25	5.0133e-06	0.00013361
fatty acid oxidation	19395	8	0.00043332	0.005421
hydrogen peroxide catabolic process	42744	6	0.00013283	0.0020854
hydrogen peroxide metabolic process	42743	6	0.00018632	0.0027194
lignin biosynthetic process	9809	9	1.2744e-06	4.3402e-05
lignin metabolic process	9808	11	3.0433e-06	9.1003e-05
lipid metabolic process	6629	48	0.00028495	0.0039698
lipid oxidation	34440	8	0.00043332	0.005421
malate metabolic process	6108	10	3.8148e-08	1.6703e-06
metabolic process	8152	473	5.662e-09	2.8923e-07
monocarboxylic acid metabolic process	32787	37	1.7518e-07	7.1591e-06
nitrogen fixation	9399	5	4.7904e-06	0.00013051
organic acid biosynthetic process	16053	46	5.7518e-10	3.0659e-08
organic acid catabolic process	16054	12	0.0022363	0.023965
organic acid metabolic process	6082	84	1.5245e-12	1.1682e-10
oxidation reduction	55114	106	8.3071e-11	4.8497e-09
oxoacid metabolic process	43436	84	1.4226e-12	1.1628e-10
oxygen and reactive oxygen species metabolic process	6800	7	0.0030201	0.030349
primary metabolic process	44238	348	0.00035051	0.0046207
primary shoot apical meristem specification	10072	3	0.0033038	0.032403
pyruvate family amino acid metabolic process	9078	2	0.002287	0.023965
response to bacterium	9617	15	0.0028667	0.029046
response to cadmium ion	46686	23	0.00056083	0.0068748
response to hydrogen peroxide	42542	10	4.0907e-05	0.00074853
response to inorganic substance	10035	37	8.4483e-06	0.00021578
response to metal ion	10038	27	0.00025285	0.0036002
response to oxidative stress	6979	25	1.7394e-05	0.00038081
response to reactive oxygen species	302	12	2.6209e-05	0.00054873
secondary metabolic process	19748	78	2.6281e-37	5.37e-35
small molecule biosynthetic process	44283	124	2.556e-30	2.6114e-28
small molecule catabolic process	44282	39	4.4716e-07	1.6613e-05
small molecule metabolic process	44281	212	2.8255e-38	6.9281e-36
wax biosynthetic process	10025	6	1.5085e-05	0.00034895
wax metabolic process	10166	6	4.0515e-05	0.00074853

## Sheet: Table C
Supplemental Table C: Transcripts assigned to overrepresented GO terms associated with chalcone synthase in receptive and pollinated gall flowers
Locus	BLASTx annotation	GenBank ID	evalue	Bitscore	Pollinated Gall - RPKM	Pollinated Seed - RPKM	Fold Difference	Receptive Gall - RPKM	Receptive Seed - RPKM	Fold Difference
Locus 20995	plastidic 3-deoxy-D-arabino-heptulosonate 7-phosphate synthase 2 [Petroselinum crispum]	AAB69320.1	1.24792e-35	155.221	153.795	67.7232	2.27094	234.357	27.4881	8.52578
Locus 9207	caffeoyl-CoA-O-methyltransferase [Broussonetia papyrifera]	AAT37172.1	7.86082e-21	100.908	121.823	75.2465	1.61899	179.449	59.2779	3.02726
Locus 93	phenylalanine ammonia lyase [Trifolium pratense]	AAZ29732.1	3.11039e-39	168.703	16.3547	4.19978	3.89419	34.8286	0.175458	198.501
Locus 5410	putative medium chain acyl-CoA oxidase [Malus x domestica]	ABB83366.1	2.44667e-136	490.345	59.9329	23.4202	2.55903	100.55	3.55835	28.2575
Locus 43476	phenylalanine ammonia-lyase [Arnebia euchroma]	ABE03772.1	1.00986e-15	87.0409	240.45	62.3954	3.85364	669.466	13.4728	49.6904
Locus 4984	1-aminocyclopropane 1-carboxylate synthase 5 [Prunus salicina]	ABW03086.1	2.45335e-135	488.419	29.2181	15.8891	1.83888	53.6445	18.2618	2.93752
Locus 9537	cinnamyl alcohol dehydrogenase [Gossypium hirsutum]	ABZ01817.1	2.01914e-24	117.087	193.636	155.004	1.24924	368.178	136.895	2.6895
Locus 23847	4-coumarate:CoA ligase [Humulus lupulus]	ACM69363.1	8.14809e-13	77.411	20.1741	6.22964	3.2384	42.7126	2.97674	14.3488
Locus 28403	4-coumarate:CoA ligase [Humulus lupulus]	ACM69363.1	5.95593e-16	87.8113	74.9858	45.8706	1.63473	114.748	16.8604	6.80575
Locus 338	4-coumarate:CoA ligase [Humulus lupulus]	ACM69363.1	9.1575e-49	196.823	198.336	137.224	1.44534	307.797	79.7133	3.8613
Locus 604	chalcone synthase 1 [Gossypium hirsutum]	ACV72638.1	8.30108e-105	385.571	898.071	199.136	4.50984	1357.65	124.256	10.9262
Locus 31949	chalcone synthase [Nelumbo nucifera]	ADD74169.1	6.78284e-23	107.842	23.4676	4.95357	4.73751	37.588	3.89857	9.64148
Locus 33084	phenylalanine ammonia-lyase 1 precursor [Pyrus x bretschneideri]	ADF59061.1	5.19099e-20	101.293	773.853	232.389	3.32999	1470.82	105.397	13.955
Locus 11924	TT12-1 MATE transporter [Malus x domestica]	ADO22709.1	1.61024e-150	538.11	75.5845	52.7679	1.43239	122.661	34.7239	3.53246
Locus 42519	chalcone synthase 2 [Camellia chekiangoleosa]	ADW11243.1	1.28886e-10	70.0922	1807.18	459.369	3.93404	4759.66	84.4809	56.3401
Locus 30420	phenylalanine ammonia lyase [Morus alba var. multicaulis]	AEE81750.1	7.24342e-22	107.457	365.24	108.554	3.36459	797.203	21.7076	36.7247
Locus 23325	CHI [Canarium album]	AEO36936.1	9.80999e-11	70.4774	70.1268	34.2981	2.04462	98.5072	11.0341	8.92754
Locus 24923	chalcone synthase 3 [Vitis vinifera]	AEP17004.1	4.91413e-16	88.1965	316.428	79.7333	3.96858	744.555	23.9055	31.1458
Locus 36926	phenylalanine ammonia-lyase [Vitis vinifera]	AEX32790.1	2.73889e-05	52.373	608.569	196.99	3.08934	852.94	181.917	4.68861
Locus 35981	ATP citrate lyase b-subunit [Lupinus albus]	CAC86996.1	7.62011e-19	97.4413	79.3326	39.6951	1.99855	111.945	21.8054	5.13384
Locus 16368	PREDICTED: 3-hydroxyisobutyryl-CoA hydrolase-like protein 5-like [Vitis vinifera]	XP_002279162.2	3.31488e-32	143.665	235.367	77.5736	3.03411	421.015	7.03686	59.8299
Locus 17877	10-formyltetrahydrofolate synthetase [Populus trichocarpa]	XP_002297654.1	0	811.601	25.357	23.9292	1.05967	70.7249	18.8583	3.75033
Locus 20900	predicted protein [Populus trichocarpa]	XP_002300066.1	1.99881e-105	291.197	97.17	54.1818	1.79341	224.107	21.3137	10.5147
Locus 53457	chalcone synthase [Populus trichocarpa]	XP_002337752.1	1.14816e-11	73.559	75.6962	17.0186	4.44784	153.547	28.7752	5.3361
Locus 31238	fumarylacetoacetate hydrolase, putative [Ricinus communis]	XP_002520564.1	2.03393e-81	306.99	62.2341	36.2529	1.71667	108.438	11.1456	9.72923
Locus 11136	Phospho-2-dehydro-3-deoxyheptonate aldolase 1 [Ricinus communis]	XP_002531676.1	1.88864e-33	148.288	121.012	43.8938	2.75693	185.328	13.9287	13.3055
Locus 47098	2-dehydro-3-deoxyphosphoheptonate aldolase [Medicago truncatula]	XP_003615153.1	1.55763e-16	89.7373	180.571	74.6909	2.41758	251.278	66.7169	3.76634
Locus 49650	PREDICTED: phospho-2-dehydro-3-deoxyheptonate aldolase 1, chloroplastic [Vitis vinifera]	XP_003635302.1	7.72648e-12	64.6994	64.4122	26.5785	2.42347	103.318	11.368	9.08851
LOCUS 878	unnamed protein product [Vitis vinifera]	CBI15230.3	1.87494e-68	264.618	49.9926	7.28731	6.86023	1.94587	0.629538	3.09095
LOCUS 6937	UDP-glucuronic acid decarboxylase 2 [Gossypium hirsutum]	ACJ54441.1	7.00844e-47	194.126	170.347	72.9184	2.33614	117.078	72.7706	1.60887
LOCUS 5303	TBB1_MANSE RecName: Full=Tubulin beta-1 chain; AltName: Full=Beta-1-tubulin	O17449	0	827.009	24.2763	0.498142	48.7337	0.647988	0.512679	1.26393
LOCUS 51145	glyceraldehyde-3-phosphate dehydrogenase [Schiedea globosa]	ADW09534.1	3.50408e-16	88.5817	1048.89	769.465	1.36315	557.113	781.166	0.713181
LOCUS 4457	PREDICTED: laccase-12-like [Vitis vinifera]	XP_002273875.2	0	980.704	26.379	5.26707	5.00829	7.508	3.41085	2.20121
LOCUS 4367	predicted protein [Populus trichocarpa]	XP_002301362.1	2.68356e-138	328.176	98.9942	44.5316	2.22301	40.8005	32.0455	1.2732
LOCUS 40863	glyceraldehyde 3-phosphate dehydrogenase [Ficus colubrinae]	ABX75092.1	3.35972e-14	75.485	452.002	325.261	1.38966	334.614	299.119	1.11866
LOCUS 35336	glyceraldehyde-3-phosphate dehydrogenase [Tamarix hispida]	ACX30668.1	2.91861e-10	68.9366	528.118	399.417	1.32222	262.847	595.469	0.441412
LOCUS 3528	predicted protein [Populus trichocarpa]	XP_002315942.1	0	941.799	58.139	25.815	2.25214	29.6263	19.2942	1.5355
LOCUS 34501	chalcone synthase [Populus trichocarpa]	XP_002337752.1	1.18369e-11	73.559	59.0444	6.98002	8.45906	19.9397	11.7717	1.69388
LOCUS 33478	chalcone synthase [Populus trichocarpa]	XP_002337752.1	1.98271e-11	72.7886	162.102	24.1828	6.70319	57.6715	34.6661	1.66363
LOCUS 29380	fructose-bisphosphate aldolase, putative [Ricinus communis]	XP_002528593.1	1.15263e-11	73.559	544.545	432.153	1.26007	232.186	585.336	0.396671
LOCUS 2261	predicted protein [Populus trichocarpa]	XP_002321354.1	4.45704e-149	533.487	62.1425	14.9577	4.15456	30.5724	7.20541	4.24298
LOCUS 22416	PREDICTED: threonine dehydratase biosynthetic, chloroplastic-like [Glycine max]	XP_003535251.1	5.77714e-59	233.802	76.0255	40.3153	1.88577	26.994	34.117	0.79122
LOCUS 21346	predicted protein [Populus trichocarpa]	XP_002335799.1	9.51983e-55	219.55	122.746	74.469	1.64828	52.3906	35.315	1.48352
LOCUS 21134	hypothetical protein ARALYDRAFT_480515 [Arabidopsis lyrata subsp. lyrata]	XP_002883984.1	1.62519e-103	381.333	37.5615	14.5278	2.5855	12.7102	14.9031	0.852859
LOCUS 20932	lipoxygenase [Adelostemma gracillimum]	AAZ04411.1	2.05842e-40	169.088	1346.21	718.249	1.8743	258.823	421.885	0.613492
LOCUS 20492	Anthocyanin 5-aromatic acyltransferase, putative [Ricinus communis]	XP_002531355.1	0	676.011	51.2498	22.9804	2.23015	16.4997	5.88917	2.8017
LOCUS 17756	adenosine kinase, putative [Ricinus communis]	XP_002531678.1	1.08165e-47	196.052	164.892	113.272	1.45572	115.926	130.57	0.887845
LOCUS 17579	PREDICTED: 3-phosphoshikimate 1-carboxyvinyltransferase [Glycine max]	XP_003521857.1	4.201e-22	110.538	280.797	124.549	2.2545	176.215	149.168	1.18132
LOCUS 1529	predicted protein [Populus trichocarpa]	XP_002311483.1	0	832.402	251.664	122.841	2.04869	186.701	185.418	1.00692
LOCUS 1517	predicted protein [Populus trichocarpa]	XP_002308427.1	2.11984e-20	105.531	147.973	55.1591	2.68265	98.5393	57.0636	1.72683
LOCUS 1246	hypothetical protein VITISV_014422 [Vitis vinifera]	CAN64375.1	0	1607.81	101.088	16.8743	5.99064	51.6568	8.21163	6.29068
LOCUS 11554	PREDICTED: benzyl alcohol O-benzoyltransferase-like [Glycine max]	XP_003521736.1	8.75099e-128	462.996	85.6025	35.0197	2.44441	37.1151	30.4249	1.21989
Locus 51955	4-coumarate:CoA ligase [Humulus lupulus]	ACM69363.1	1.6541e-18	96.2857	44.8958	33.1426	1.35463	54.2425	8.69465	6.2386
Locus 53822	4-coumarate:CoA ligase [Humulus lupulus]	ACM69363.1	9.1606e-17	90.5077	51.1347	6.2536	8.17684	66.2831	7.9685	8.31814
Locus 2104	4-hydroxy-3-methylbut-2-en-1-yl diphosphate synthase [Hevea brasiliensis]	BAF98296.1	0	950.658	69.0098	36.486	1.89141	68.4866	21.8152	3.1394
Locus 769	AMP dependent CoA ligase, putative [Ricinus communis]	XP_002520028.1	3.54848e-129	468.389	176.185	44.1897	3.98701	130.251	53.363	2.44084
Locus 18547	arogenate/prephenate dehydratase [Populus trichocarpa]	XP_002328073.1	0	428.713	133.235	75.8803	1.75586	132.169	65.9146	2.00515
Locus 30631	caffeoyl-CoA 3-O-methyltransferase [Boehmeria nivea]	AAT75320.2	7.39263e-35	150.599	599.26	447.62	1.33877	630.171	506.199	1.24491
Locus 38283	chalcone isomerase [Fragaria chiloensis]	ADP37945.1	3.13807e-06	56.9954	459.877	173.867	2.645	555.912	81.2006	6.84616
Locus 16823	chalcone isomerase [Prunus avium]	ADZ54781.1	0.000136364	50.0618	128.168	15.7095	8.15859	110.406	41.9116	2.63427
Locus 2275	chalcone isomerase [Prunus avium]	ADZ54781.1	3.60832e-58	170.244	167.007	65.1294	2.56424	227.472	30.5833	7.43776
Locus 32226	chalcone isomerase [Prunus avium]	ADZ54781.1	7.11653e-09	64.3142	1989.21	674.437	2.94944	2006.91	493.288	4.06844
Locus 48787	chalcone isomerase [Prunus avium]	ADZ54781.1	4.26514e-06	55.0694	380.269	145.417	2.61502	432.769	238.703	1.813
LOCUS 45660	chalcone isomerase [Prunus avium]	ADZ54781.1	1.25238e-05	53.5286	3497.22	1239.81	2.82077	3303.22	846.98	3.89999
LOCUS 32158	chalcone isomerase [Prunus avium]	ADZ54781.1	1.31366e-07	60.077	560.453	203.402	2.7554	466.674	123.06	3.79226
LOCUS 28354	chalcone synthase [Costus malortieanus]	AEF58799.1	1.62196e-13	79.7221	1511.66	313.309	4.82482	1362.84	448.62	3.03784
Locus 32054	chalcone synthase [Gossypium hirsutum]	AEO96985.1	4.99577e-15	84.7297	981.299	84.6423	11.5935	1226.37	26.8568	45.6633
LOCUS 50635	chalcone synthase [Humulus lupulus]	CAC19808.1	4.50633e-19	98.2117	3949.71	1139.5	3.46618	3510.5	1844.33	1.9034
Locus 7415	chalcone synthase [Nelumbo nucifera]	ADD74168.1	3.16131e-20	103.99	199.638	14.3932	13.8703	252.22	3.69966	68.1738
Locus 11777	chalcone synthase [Populus trichocarpa]	XP_002337752.1	1.49954e-11	73.1738	26.2848	3.22606	8.14764	25.0391	1.84983	13.5359
Locus 19473	chalcone synthase [Populus trichocarpa]	XP_002337752.1	1.51346e-11	73.1738	182.041	24.9775	7.28818	134.86	37.9309	3.55542
Locus 22631	chalcone synthase [Populus trichocarpa]	XP_002337752.1	2.62115e-11	72.4034	390.763	109.797	3.55895	345.246	110.139	3.13463
Locus 28447	chalcone synthase [Populus trichocarpa]	XP_002337752.1	6.73115e-12	74.3294	176.726	37.4223	4.72247	138.624	26.5142	5.22829
Locus 51016	chalcone synthase [Populus trichocarpa]	XP_002337752.1	9.74984e-11	70.4774	1392.39	324.991	4.28441	1413.57	567.371	2.49144
LOCUS 47175	chalcone synthase [Populus trichocarpa] >gi	XP_002337752.1	4.39001e-11	71.633	516.331	123.024	4.197	385.243	113.383	3.39772
Locus 29475	chalcone synthase [Rosa hybrid cultivar 'Kardinal']	BAC66467.1	8.07428e-13	77.411	1077.57	237.387	4.53932	1428.82	283.838	5.03394
Locus 14128	chalcone synthase [Viola stagnina]	ACA64737.1	2.47173e-14	82.4185	878.152	177.41	4.94984	1155.44	213.64	5.40833
Locus 23369	CHI [Canarium album]	AEO36936.1	1.0813e-09	67.0106	892.189	302.672	2.94771	828.067	176.516	4.69117
Locus 28691	CHI [Canarium album]	AEO36936.1	1.35628e-12	76.6406	611.799	201.015	3.04354	622.677	118.546	5.25264
Locus 33610	CHI [Canarium album]	AEO36936.1	2.17204e-10	69.3218	1326.13	399.985	3.31546	1348.03	264.566	5.09526
LOCUS 48803	CHI protein [Vitis labrusca]	ACS36662.1	6.51965e-07	57.7658	2483.49	856.197	2.9006	2034.46	951.43	2.13832
LOCUS 32138	CHI protein [Vitis labrusca]	ACS36662.1	0.000106987	50.447	1229.75	423.916	2.90092	1085.69	528.554	2.05408
Locus 20250	chitinase, putative [Ricinus communis]	XP_002515664.1	2.60101e-64	248.44	417.947	136.931	3.05224	587.782	40.6742	14.451
Locus 869	Chorismate synthase, chloroplast precursor, putative [Ricinus communis]	XP_002529571.1	4.62565e-114	417.157	139.829	83.5354	1.67389	160.24	73.7597	2.17247
Locus 19117	chs2 [Morus alba]	AEN55616.1	2.14646e-84	315.464	33.6343	6.24975	5.3817	47.2609	4.61889	10.2321
Locus 49241	chs3 [Morus alba]	AEN55617.1	2.57366e-11	72.4034	92.4521	15.3895	6.00748	100.82	49.2375	2.04762
Locus 49319	chs3 [Morus alba]	AEN55617.1	5.16981e-12	74.7146	1159.28	341.027	3.39938	1291.81	517.327	2.49709
LOCUS 50535	chs3 [Morus alba]	AEN55617.1	6.5448e-15	84.3445	443.839	88.2922	5.02693	325.118	122.024	2.66438
LOCUS 49990	chs3 [Morus alba]	AEN55617.1	9.42161e-14	80.4925	2171.61	464.6	4.67415	1978.81	717.898	2.7564
Locus 15569	dehydroquinate dehydratase/ shikimate dehydrogenase [Populus trichocarpa]	XP_002319582.1	4.12198e-139	481.871	22.4215	6.18899	3.62281	27.0753	2.53484	10.6812
Locus 3035	dehydroquinate dehydratase/ shikimate dehydrogenase [Populus trichocarpa]	XP_002328402.1	0	684.871	83.8156	32.5144	2.5778	88.2882	20.1041	4.39155
Locus 1263	dihydroflavonol 4-reductase [Humulus lupulus]	BAF45153.1	2.81485e-126	332.798	176.745	22.2342	7.94927	145.953	37.7041	3.87101
Locus 428	ent-kaurenoic acid oxidase [Castanea mollissima]	AEF32085.1	0	747.273	27.9152	33.0103	0.845652	47.8474	12.5731	3.80555
Locus 15251	F3H [Canarium album]	AEO36935.1	3.91605e-15	85.1149	1122.86	237.175	4.73433	1522.4	37.9651	40.0999
Locus 13079	flavonoid 3' hydroxylase [Gynura bicolor]	BAJ17668.1	6.03401e-37	157.532	694.333	261.849	2.65166	796.635	200.398	3.97526
Locus 22685	flavonoid 3'-hydroxylase [Torenia hybrida]	BAB87838.1	8.21978e-26	120.553	1057.37	359.383	2.94217	988.881	385.176	2.56735
Locus 9536	laccase, putative [Ricinus communis]	XP_002520425.1	0	985.712	43.4811	14.3777	3.02421	58.1955	6.14198	9.47504
Locus 621	NADPH:cytochrome P450 reductase [Gossypium hirsutum]	ACN54324.1	0	843.573	243.774	126.357	1.92925	245.953	70.2285	3.50218
Locus 29140	naringenin-chalcone synthase [Humulus lupulus]	ACM17224.1	1.4949e-11	73.1738	296.12	79.4279	3.72817	259.585	109.544	2.36968
LOCUS 26800	naringenin-chalcone synthase [Humulus lupulus]	ACM17224.1	3.61469e-13	78.5666	1557.68	406.756	3.82951	1181.98	636.52	1.85694
Locus 24375	naringenin-chalcone synthase [Prunus avium]	ADZ54780.1	2.50232e-14	82.4185	1984.47	403.683	4.91592	2487.43	396.829	6.26825
Locus 5113	Peroxisomal acyl-CoA oxidase 1A [Medicago truncatula]	XP_003611339.1	1.98927e-165	588.571	23.7739	16.5469	1.43675	36.1378	2.0866	17.319
Locus 11412	phi class glutathione transferase GSTF7 [Populus trichocarpa]	ADB11335.1	2.26683e-32	144.436	324.263	196.14	1.65322	349.509	182.967	1.91023
Locus 1065	Phospho-2-dehydro-3-deoxyheptonate aldolase 1 [Ricinus communis]	XP_002531676.1	2.74116e-21	105.916	170.903	70.2473	2.43287	227.54	31.1774	7.29823
Locus 1927	precursor of carboxylase p-protein 1, glycine decarboxylase complex [Populus trichocarpa]	XP_002308562.1	0	1838.54	80.1506	37.2083	2.15411	102.748	26.3353	3.90154
Locus 3788	predicted protein [Populus trichocarpa]	XP_002298158.1	3.68786e-114	417.927	178.778	68.393	2.61399	176.138	32.853	5.36138
Locus 41275	predicted protein [Populus trichocarpa]	XP_002312686.1	1.48575e-14	83.1889	150.534	83.2076	1.80914	186.949	101.266	1.84611
Locus 4569	predicted protein [Populus trichocarpa]	XP_002314377.1	0	1097.42	32.6101	34.6498	0.941134	63.6932	18.2361	3.49271
Locus 5371	predicted protein [Populus trichocarpa]	XP_002324426.1	0	1063.52	67.8635	49.9696	1.3581	76.098	29.0363	2.62079
Locus 5167	PREDICTED: ABC transporter D family member 1-like isoform 2 [Glycine max]	XP_003538625.1	0	1207.97	29.117	21.3016	1.36689	45.9775	6.19835	7.4177
Locus 16895	PREDICTED: caffeoyl-CoA O-methyltransferase [Vitis vinifera]	XP_002282867.1	1.97093e-28	130.568	130.74	85.3888	1.53112	151.093	79.9086	1.89083
Locus 22064	PREDICTED: calreticulin-3-like [Glycine max]	XP_003541149.1	0	680.248	43.2407	41.9282	1.0313	50.0919	14.556	3.44132
Locus 21005	PREDICTED: phospho-2-dehydro-3-deoxyheptonate aldolase 1 [Vitis vinifera]	XP_003635302.1	4.7991e-13	80.1073	444.121	174.25	2.54875	369.745	233.997	1.58012
Locus 20082	PREDICTED: phospho-2-dehydro-3-deoxyheptonate aldolase 1 [Glycine max]	XP_003544220.1	2.51641e-22	108.997	240.217	101.754	2.36076	304.218	96.1212	3.16494
Locus 19609	PREDICTED: phospho-2-dehydro-3-deoxyheptonate aldolase 2 [Brachypodium distachyon]	XP_003562680.1	1.60753e-13	79.7221	189.042	81.9458	2.30691	236.685	54.4488	4.34692
Locus 21042	PREDICTED: probable cinnamyl alcohol dehydrogenase 1-like [Vitis vinifera]	XP_002277375.1	2.01322e-59	234.572	230.599	223.752	1.0306	194.443	135.146	1.43876
Locus 1343	PREDICTED: probable rhamnose biosynthetic enzyme 1 [Vitis vinifera]	XP_002285634.1	0	903.664	77.1005	32.8916	2.34408	104.913	17.3185	6.05786
Locus 3057	PREDICTED: probable rhamnose biosynthetic enzyme 1-like [Glycine max]	XP_003543185.1	0	980.704	105.94	73.9322	1.43294	121.475	22.3293	5.44015
Locus 2057	PREDICTED: protein SRG1 [Vitis vinifera]	XP_002263617.1	9.54666e-84	316.235	86.42	112.207	0.770184	85.3981	38.1143	2.24058
Locus 30985	proline-rich SAC51 [Brassica napus]	AAC60566.1	3.03178e-11	55.4546	673.44	936.654	0.718985	917.104	558.012	1.64352
Locus 74	putative 5-enolpyruvylshikimate-3-phosphate synthase [Arabidopsis thaliana]	NP_973996.1	4.66253e-120	397.512	127.713	38.9942	3.27518	150.051	18.5397	8.09348
Locus 3593	TMS membrane family protein [Arabidopsis lyrata subsp. lyrata]	XP_002882452.1	2.33511e-141	508.834	99.848	74.3092	1.34368	112.543	53.1573	2.11716
Locus 11056	unknown [Populus trichocarpa]	ABK93002.1	7.4063e-59	216.083	72.8743	25.11	2.9022	65.7325	9.95065	6.60585
Locus 17111	unnamed protein product [Vitis vinifera]	CBI21935.3	6.6882e-127	459.914	120.251	61.9311	1.94169	118.605	44.5993	2.65935
Locus 2166	unnamed protein product [Vitis vinifera]	CBI25555.3	1.60453e-28	132.494	49.202	51.9876	0.946418	79.6957	7.40807	10.758
Locus 4781	vacuolar ATP synthase subunit C, putative [Ricinus communis]	XP_002512862.1	3.1004e-172	610.527	86.2429	87.6501	0.983946	93.1713	32.9192	2.8303
Locus 1857	xanthine dehydrogenase, putative [Ricinus communis]	XP_002513485.1	0	2180.22	43.2261	29.7693	1.45204	43.6528	8.25867	5.2857
Locus 19337	Chalcone--flavonone isomerase 2	Q4AE12	6.95077e-22	68.5514	515.159	174.768	2.94767	631.676	63.3215	9.97569
Locus 1491	Chalcone synthase	Q9FUB7	2.7218e-167	593.964	1123.82	278.024	4.04219	1233.05	370.435	3.32865

## Sheet: Table D
Supplemental Table D: Transcripts uniquely expressed in receptive gall flowers
Locus	BLASTx annotation	e value	Bitscore	Gene length	Unique gene reads	Total gene reads	RPKM
Locus 32568	BED finger-nbs-lrr resistance protein (Populus trichocarpa)	2.7871e-05	52.373	325	176	205	12.353
Locus 32340	BED finger-nbs-lrr resistance protein (Populus trichocarpa)	6.14446e-29	130.954	355	121	122	6.73
Locus 22870	Beta-glucosidase 12-like (Glycine max)	4.74683e-37	157.918	398	148	187	9.201
Locus 22480	Cc-nbs resistance protein (Medicago truncatula)	2.73494e-05	52.373	340	124	159	9.158
Locus 51850	Cc-nbs resistance protein (Medicago truncatula)	2.09789e-05	52.7582	214	142	151	13.818
Locus 20709	Cc-nbs-lrr resistance protein (Populus trichocarpa)	9.30434e-17	90.5077	321	151	161	9.822
Locus 23510	Cc-nbs-lrr resistance protein (Populus trichocarpa)	8.13868e-25	117.857	582	363	423	14.233
Locus 28697	Cc-nbs-lrr resistance protein (Populus trichocarpa)	2.17551e-09	66.2402	536	562	595	21.739
Locus 35780	Cc-nbs-lrr resistance protein (Populus trichocarpa)	8.95598e-12	73.9442	232	88	98	8.272
Locus 42599	Cc-nbs-lrr resistance protein (Populus trichocarpa)	8.89529e-12	73.9442	237	113	116	9.585
Locus 43641	Cc-nbs-lrr resistance protein (Populus trichocarpa)	0.000303787	48.9062	138	71	71	10.076
Locus 44710	Cc-nbs-lrr resistance protein (Populus trichocarpa)	2.04371e-08	62.7734	243	91	96	7.737
Locus 48348	Disease resistance protein I-2 (Medicago truncatula)	3.91605e-15	85.1149	189	105	118	12.227
Locus 40546	Disease resistance protein RGA2, putative (Ricinus communis)	2.79314e-21	105.531	373	155	159	8.348
Locus 49176	Disease resistance protein RGA2, putative (Ricinus communis)	7.99456e-05	50.8322	176	108	108	12.017
Locus 50817	Disease resistance protein RGA2, putative (Ricinus communis)	2.54366e-14	82.4185	223	86	86	7.552
Locus 38914	Disease resistance protein RPM1-like (Vitis vinifera)	1.91572e-22	109.383	269	149	174	12.667
Locus 35628	NBS-containing resistance-like protein (Medicago truncatula)	1.37688e-21	102.834	286	135	136	9.313
Locus 46640	NBS-LRR resistance protein-like protein (Gossypium hirsutum)	4.63648e-21	104.76	218	66	75	6.737
Locus 50208	Putative CC-NBS-LRR resistance protein (Malus x domestica)	4.78705e-13	78.1814	189	65	65	6.735
Locus 47824	Putative disease resistance protein At3g14460 (Vitis vinifera)	0.000236332	49.2914	162	142	142	17.166
Locus 15429	Putative disease resistance protein At3g14460-like (Glycine max)	5.74899e-29	90.5077	746	236	260	6.825
Locus 25069	Putative disease resistance protein At3g14460-like (Vitis vinifera)	9.40313e-09	63.929	186	91	91	9.581
Locus 49416	Putative disease resistance protein At3g14460-like (Vitis vinifera)	3.1422e-09	65.4698	244	85	87	6.983
Locus 45797	Putative disease resistance RPP13-like protein 1-like (Vitis vinifera)	1.36467e-12	76.6406	133	65	65	9.571
Locus 48034	Putative disease resistance RPP13-like protein 1-like (Vitis vinifera)	2.02735e-08	62.7734	280	220	234	16.366
Locus 41981	Tir-nbs-lrr resistance protein (Populus trichocarpa)	1.26695e-18	96.6709	462	335	339	14.37
Locus 15027	TMV resistance protein N-like (Vitis vinifera)	1.17666e-27	126.716	394	183	196	9.742
Locus 47665	TMV resistance protein N-like (Vitis vinifera)	1.17526e-11	73.559	194	68	68	6.864
Locus 38616	Resistance protein (Medicago truncatula)	6.73873e-07	57.7658	185	205	205	21.701
Locus 46403	AF402744_1 NBS/LRR resistance protein-like protein (Theobroma cacao)	1.54286e-11	73.1738	257	94	97	7.391
Locus 34387	Conserved hypothetical protein (Ricinus communis)	0	544.273	1959	594	694	6.938
Locus 45571	Conserved hypothetical protein (Ricinus communis)	2.98617e-23	112.079	320	170	171	10.465
Locus 51739	Conserved hypothetical protein (Ricinus communis)	1.58059e-08	63.1586	120	47	47	7.67
Locus 5806	Conserved hypothetical protein (Ricinus communis)	7.17899e-14	80.8777	369	305	314	16.665
Locus 36945	Cysteine-rich receptor-like protein kinase 26-like (Glycine max)	3.57318e-08	62.003	184	64	64	6.812
Locus 4679	Dihydrofolate reductase-like (Brachypodium distachyon)	0.000183805	49.6766	146	355	370	49.63
Locus 49038	Hypothetical protein RCOM_0335820 (Ricinus communis)	0.000236189	49.2914	121	47	47	7.607
Locus 50422	Hypothetical protein VITISV_003723 (Vitis vinifera)	2.81554e-13	78.9518	189	180	184	19.066
Locus 40056	Hypothetical protein VITISV_025268 (Vitis vinifera)	0.000308989	48.9062	196	67	68	6.794
Locus 10114	Hypothetical protein VITISV_027119 (Vitis vinifera)	1.08212e-136	386.726	1598	914	914	11.201
Locus 52191	Hypothetical protein VITISV_036507 (Vitis vinifera)	2.6722e-08	62.3882	170	72	72	8.294
Locus 43590	Predicted protein (Populus trichocarpa)	2.5048e-06	55.8398	274	115	117	8.362
Locus 9133	Probable LRR receptor-like serine/threonine-protein kinase (Vitis vinifera)	3.09437e-28	128.642	257	109	126	9.601
Locus 40324	Protein SUPPRESSOR OF npr1-1, CONSTITUTIVE 1-like (Vitis vinifera)	3.24514e-22	108.612	433	537	537	24.287
Locus 45217	Receptor-like protein (Malus x domestica)	5.30482e-17	91.2781	217	75	75	6.769
Locus 18017	RGC2-like protein (Helianthus annuus)	1.51683e-10	69.707	331	125	134	7.928
Locus 43400	Rpp4 candidate 3 (Glycine max)	2.7653e-05	52.373	168	174	179	20.866
Locus 7337	Rpp4C5 (Phaseolus vulgaris)	2.79889e-05	52.373	350	276	286	16.003
Locus 7533	Transcription initiation factor TFIID subunit 5-like isoform 2 (Vitis vinifera)	9.62035e-20	100.908	569	403	403	13.87
Locus 45508	Type II inositol-1,4,5-trisphosphate 5-phosphatase FRA3-like (Glycine max)	8.00429e-17	78.9518	232	80	90	7.597
Locus 49630	Type II inositol-1,4,5-trisphosphate 5-phosphatase FRA3-like (Glycine max)	1.09525e-33	146.747	290	143	157	10.602
Locus 33848	Unnamed protein product (Vitis vinifera)	3.22853e-09	65.4698	221	320	320	28.356
Locus 50339	Unnamed protein product (Vitis vinifera)	7.10097e-41	170.629	318	158	158	9.73
Locus 51257	Unnamed protein product (Vitis vinifera)	4.49508e-11	71.633	188	71	72	7.5
Locus 14211	No hit			247	124	129	10.228
Locus 14582	No hit			458	227	227	9.706
Locus 18779	No hit			343	442	442	25.236
Locus 21553	No hit			275	104	105	7.477
Locus 22438	No hit			239	191	239	19.584
Locus 23164	No hit			176	68	68	7.566
Locus 23366	No hit			260	139	146	10.997
Locus 23401	No hit			209	142	143	13.399
Locus 23513	No hit			434	212	212	9.566
Locus 24497	No hit			1447	521	521	7.051
Locus 28355	No hit			375	204	204	10.654
Locus 30069	No hit			154	75	75	9.537
Locus 30587	No hit			285	98	98	6.734
Locus 32152	No hit			198	86	96	9.495
Locus 32575	No hit			173	72	72	8.15
Locus 35136	No hit			341	476	476	27.337
Locus 35285	No hit			229	117	117	10.006
Locus 35746	No hit			308	121	121	7.694
Locus 36064	No hit			328	142	160	9.553
Locus 36839	No hit			201	104	124	12.081
Locus 37108	No hit			197	896	896	89.071
Locus 38137	No hit			322	114	129	7.846
Locus 41808	No hit			173	119	119	13.471
Locus 41809	No hit			232	83	83	7.006
Locus 42081	No hit			307	106	106	6.762
Locus 42635	No hit			298	123	124	8.149
Locus 43298	No hit			280	234	234	16.366
Locus 43516	No hit			148	57	60	7.939
Locus 4447	No hit			242	98	98	7.931
Locus 45024	No hit			187	216	216	22.621
Locus 45309	No hit			199	235	261	25.685
Locus 45517	No hit			215	105	111	10.111
Locus 45598	No hit			596	286	286	9.398
Locus 45599	No hit			271	109	138	9.972
Locus 47122	No hit			202	139	143	13.864
Locus 47190	No hit			252	108	118	9.17
Locus 47568	No hit			225	121	121	10.532
Locus 47712	No hit			163	136	136	16.34
Locus 47793	No hit			153	70	70	8.96
Locus 48733	No hit			222	120	153	13.497
Locus 48805	No hit			207	74	74	7.001
Locus 48807	No hit			139	140	140	19.725
Locus 49003	No hit			252	120	120	9.326
Locus 49323	No hit			256	97	97	7.42
Locus 49529	No hit			182	87	87	9.361
Locus 50107	No hit			336	173	173	10.083
Locus 50562	No hit			218	131	135	12.127
Locus 50802	No hit			160	69	72	8.813
Locus 52037	No hit			173	119	122	13.81
Locus 52336	No hit			113	51	51	8.839
Locus 52656	No hit			262	118	122	9.119
Locus 52753	No hit			165	417	417	49.493
Locus 54587	No hit			104	73	73	13.746

## Sheet: Table E
Supplemental Table E: Transcripts assigned to overrepresented GO terms associated with carbohydrate metabolism in receptive gall flowers
Locus	Blastx Annotation	GenBank ID	evalue	Bitscore	Receptive gall flower RPKM	Receptive seed flower RPKM	Fold change
Locus 1616	Enolase; AltName: Full=2-phospho-D-glycerate hydro-lyase	P42896	2.96945e-144	337.035	816.306	259.582	3.14469
Locus 17818	Hypothetical protein VITISV_024155 [Vitis vinifera]	CAN69517.1	7.04668e-37	112.464	797.062	90.3768	8.81931
Locus 22561	Glyceraldehyde-3-phosphate dehydrogenase, cytosolic	P26518	1.38228e-36	156.377	790.732	192.664	4.1042
Locus 21023	Enolase [Spinacia oleracea]	CAB96173.1	6.85817e-28	127.487	651.232	411.052	1.58431
Locus 20250	Chitinase, putative [Ricinus communis]	XP_002515664.1	2.60101e-64	248.44	587.782	40.6742	14.451
Locus 14129	Sucrose synthase-like [Glycine max]	XP_003546526.1	1.87136e-90	294.664	550.633	379.933	1.44929
Locus 23522	Glyceraldehyde-3-phosphate dehydrogenase [Cucumis melo subsp. melo]	ADN33958.1	4.79661e-123	280.411	497.363	212.475	2.34081
Locus 8139	Inositol-3-phosphate synthase	Q9SSV4	7.07048e-157	558.525	418.888	279.554	1.49841
Locus 1173	Predicted protein [Populus trichocarpa]	XP_002306893.1	0	912.909	397.78	19.1377	20.7851
Locus 17937	Isocitrate dehydrogenase [NADP]	P50218	1.58184e-40	171.014	396.38	32.6217	12.1508
Locus 12269	Predicted protein [Populus trichocarpa]	XP_002297881.1	3.89499e-87	223.787	345.672	242.616	1.42477
Locus 5249	Sucrose synthase [Gossypium herbaceum subsp. africanum]	ADY68846.1	0	744.962	295.124	47.261	6.24455
Locus 49832	Glyceraldehyde-3-phosphate dehydrogenase [Musa acuminata]	AAV70659.1	5.14094e-15	71.2478	275.539	158.326	1.74033
Locus 588	Predicted protein [Populus trichocarpa]	XP_002319953.1	5.3449e-97	360.147	229.711	105.851	2.17014
Locus 299	Granule bound starch synthase Ia precursor [Malus x domestica]	ACB97677.1	1.22648e-176	624.78	213.294	38.9892	5.47061
Locus 21042	Probable cinnamyl alcohol dehydrogenase 1-like [Vitis vinifera]	XP_002277375.1	2.01322e-59	234.572	194.443	135.146	1.43876
Locus 16739	Unnamed protein product [Vitis vinifera]	CBI39460.3	3.18097e-34	150.599	190.561	43.7057	4.3601
Locus 41275	Predicted protein [Populus trichocarpa]	XP_002312686.1	1.48575e-14	83.1889	186.949	101.266	1.84611
Locus 40144	Predicted protein [Populus trichocarpa]	XP_002315071.1	3.63074e-48	196.052	182.762	50.2122	3.63979
Locus 31061	Bifunctional polymyxin resistance protein ArnA-like [Glycine max]	XP_003540213.1	5.64692e-154	548.895	176.979	49.7136	3.55998
Locus 24930	Putative 3,4-dihydroxy-2-butanone kinase [Vitis vinifera]	XP_002270550.1	0	829.706	172.41	112.799	1.52847
Locus 200	Brassinosteroid-regulated protein BRU1-like [Glycine max]	XP_003524918.1	1.33015e-35	155.992	159.809	61.005	2.6196
Locus 36	Fructokinase-2-like [Glycine max]	XP_003543564.1	1.67864e-159	567.77	158.922	99.8436	1.5917
Locus 867	GRP-like protein 2 [Gossypium hirsutum]	ABG76000.1	1.05159e-136	492.656	153.177	75.5298	2.02803
Locus 3771	Beta-galactosidase protein 2 [Prunus persica]	ABV32545.1	0	1539.63	147.274	37.3237	3.94587
Locus 35027	Hypothetical protein SORBIDRAFT_01g015090 [Sorghum bicolor]	XP_002464260.1	2.07782e-45	185.652	144.444	8.68363	16.6341
Locus 776	Cellulose synthase A catalytic subunit 1 [UDP-forming]-like [Vitis vinifera]	XP_002282575.2	0	769.229	143.274	12.082	11.8585
Locus 124	Predicted protein [Populus trichocarpa]	XP_002306099.1	2.78987e-136	491.115	142.77	59.1921	2.41198
Locus 1609	Alpha-galactosidase/alpha-n-acetylgalactosaminidase, putative [Ricinus communis]	XP_002520852.1	1.11196e-120	438.728	140.398	55.1361	2.54639
Locus 20842	Predicted protein [Populus trichocarpa]	XP_002311545.1	8.37754e-73	280.026	139.549	87.1569	1.60112
Locus 252	ATP-citrate synthase, putative [Ricinus communis]	XP_002519229.1	0	1097.03	134.423	49.4237	2.71982
Locus 135	Predicted protein [Populus trichocarpa]	XP_002302264.1	5.25189e-125	454.136	134.057	17.4609	7.67756
Locus 1780	Xyloglucan endotransglucosylase/hydrolase [Gossypium hirsutum]	ADO24300.1	7.42663e-76	290.426	125.06	17.7531	7.04444
Locus 1655	Predicted protein [Populus trichocarpa]	XP_002326407.1	0	647.892	122.265	42.7832	2.85779
Locus 3057	Probable rhamnose biosynthetic enzyme 1-like [Glycine max]	XP_003543185.1	0	980.704	121.475	22.3293	5.44015
Locus 2125	Cellulase1 [Pyrus communis]	BAF42036.1	0	921.768	120.372	9.75926	12.3341
Locus 539	NAD dependent epimerase/dehydratase, putative [Ricinus communis]	XP_002509687.1	3.33195e-76	291.582	118.154	62.3015	1.89649
Locus 7808	Mitochondrial citrate synthase precursor [Citrus junos]	AAR88248.1	0	720.694	116.765	36.1534	3.22972
Locus 926	Callose synthase 3-like [Vitis vinifera]	XP_002283298.2	0	2881.28	112.352	28.9841	3.87632
Locus 35981	ATP citrate lyase b-subunit [Lupinus albus]	CAC86996.1	7.62011e-19	97.4413	111.945	21.8054	5.13384
Locus 2720	Probable polygalacturonase-like [Glycine max]	XP_003525377.1	5.844e-117	427.172	108.582	39.7323	2.73285
Locus 1438	Chitinase [Ficus carica]	AAO17294.1	3.1133e-170	603.594	106.26	57.2776	1.85517
Locus 1343	Probable rhamnose biosynthetic enzyme 1 [Vitis vinifera]	XP_002285634.1	0	903.664	104.913	17.3185	6.05786
Locus 318	Galacturonosyltransferase 8-like [Vitis vinifera]	XP_002273962.2	9.84265e-145	518.85	98.5679	24.5231	4.01939
Locus 17188	Dtdp-glucose 4-6-dehydratase, putative [Ricinus communis]	XP_002523086.1	5.19489e-108	396.741	98.1705	5.33628	18.3968
Locus 9703	Glyceraldehyde-3-phosphate dehydrogenase, cytosolic	P26518	2.45237e-20	103.605	94.5843	28.8986	3.27296
Locus 21490	Hypothetical protein VITISV_030300 [Vitis vinifera]	CAN66037.1	0	444.121	92.5988	30.8001	3.00644
Locus 6953	CLT3 [Gossypium barbadense]	ABL86685.1	3.40987e-49	201.445	91.2617	29.289	3.11591
Locus 5074	Phosphoglucomutase, cytoplasmic-like [Glycine max]	XP_003525238.1	4.08697e-170	603.979	90.8678	40.5101	2.24309
Locus 546	Myo-inositol oxygenase [Eucalyptus grandis]	ACF04280.1	1.16757e-150	539.265	90.7378	26.0253	3.48652
Locus 1514	Predicted protein [Populus trichocarpa]	XP_002301488.1	8.22595e-67	260.381	86.858	11.5214	7.53887
Locus 10983	Hypothetical protein VITISV_037711 [Vitis vinifera]	CAN76048.1	0	749.584	86.4394	33.8541	2.55329
Locus 14864	Transferase, transferring glycosyl groups, putative [Ricinus communis]	XP_002528124.1	0	3147.07	86.3163	19.3883	4.45198
Locus 557	Xylosyltransferase 1 [Vitis vinifera]	XP_002282083.1	6.44086e-107	363.614	86.148	39.5606	2.17762
Locus 3500	UDP-N-acetylglucosamine--peptide N-acetylglucosaminyltransferase SEC [Vitis vinifera]	XP_002270163.1	0	1172.53	85.6691	40.3184	2.12481
Locus 1842	Endo-1,4-beta-mannosidase protein 2 [Prunus persica]	ABV32548.1	1.02386e-121	441.425	80.4558	7.43033	10.828
Locus 27847	UDP-D-glucuronate carboxy-lyase [Eucalyptus grandis]	ACF04279.1	8.40425e-29	73.1738	78.9142	31.7333	2.48679
Locus 1711	Alpha-L-arabinofuranosidase [Malus x domestica]	AAP97437.1	0	1009.21	78.7302	31.1205	2.52985
Locus 2600	6-phosphofructokinase 3-like [Glycine max]	XP_003526507.1	0	800.431	77.7686	36.1933	2.1487
Locus 21422	Predicted protein [Populus trichocarpa]	XP_002317160.1	0	790.801	77.6564	29.3357	2.64716
Locus 3293	Cellulose synthase [Populus trichocarpa]	XP_002302169.1	0	1853.95	77.1578	23.1792	3.32876
Locus 3008	Hypothetical protein POPTRDRAFT_760228 [Populus trichocarpa]	XP_002307145.1	0	1497.26	72.9315	9.46965	7.7016
Locus 116	Unnamed protein product [Vitis vinifera]	CBI16442.3	1.50341e-161	474.937	72.8756	11.1265	6.54972
Locus 2162	Predicted protein [Populus trichocarpa]	XP_002325849.1	0	654.055	70.4672	13.5342	5.20661
Locus 14369	Triosephosphate isomerase [Gossypium hirsutum]	ADG27841.1	5.79672e-128	463.766	69.3069	28.226	2.45543
Locus 2104	4-hydroxy-3-methylbut-2-en-1-yl diphosphate synthase [Hevea brasiliensis]	BAF98296.1	0	950.658	68.4866	21.8152	3.1394
Locus 1885	Endo-1,4-beta-mannosidase protein 1 [Prunus persica]	ABV32547.1	1.09138e-90	339.732	67.7686	24.4871	2.76752
Locus 2755	G6PD1 [Actinidia chinensis]	ABR45722.1	7.25912e-147	526.554	64.8927	10.3223	6.28664
Locus 579	Predicted protein [Populus trichocarpa]	XP_002323270.1	0	760.37	64.4469	17.7581	3.62915
Locus 21913	Cellulose synthase [Betula luminifera]	ACJ38665.1	0	1547.33	64.3249	26.2551	2.44999
Locus 6707	Cinnamoyl-CoA reductase, putative [Ricinus communis]	XP_002520066.1	1.47818e-55	222.246	62.7505	12.9079	4.86141
Locus 4604	Cellulose synthase A catalytic subunit 8 [UDP-forming] [Vitis vinifera]	XP_002269610.2	0	1509.97	62.6612	13.8035	4.5395
Locus 368	Xylose isomerase-like [Glycine max]	XP_003549495.1	1.5011e-12	77.7962	60.2149	10.3493	5.81825
Locus 3426	6-phosphofructokinase 3-like [Vitis vinifera]	XP_002283274.1	0	759.214	59.0554	11.4254	5.16877
Locus 785	Predicted protein [Populus trichocarpa]	XP_002302349.1	0	1029.62	57.4117	11.2809	5.08927
Locus 236	L-arabinokinase-like [Vitis vinifera]	XP_002280915.2	0	1513.05	55.2176	7.87184	7.01457
Locus 2151	Cellulose synthase [Populus trichocarpa]	XP_002298432.1	0	1262.28	54.6217	18.5334	2.9472
Locus 4400	Dolichyl-diphosphooligosaccharide--protein glycosyltransferase subunit STT3 [Vitis vinifera]	XP_002280521.1	0	825.469	49.9374	13.7267	3.63798
Locus 4343	Predicted protein [Populus trichocarpa]	XP_002312098.1	1.72336e-171	608.216	49.8411	13.4771	3.69819
Locus 33808	Dtdp-glucose 4-6-dehydratase, putative [Ricinus communis]	XP_002531372.1	6.33462e-32	142.895	47.152	3.51971	13.3966
Locus 20970	Beta-glucosidase 42-like [Glycine max]	XP_003538061.1	2.17915e-37	160.999	43.8536	10.5182	4.16929
Locus 3612	Pear beta-galactosidase3 [Pyrus communis]	BAE72075.1	0	1511.89	43.523	10.3017	4.22483
Locus 559	Latex cyanogenic beta glucosidase [Hevea brasiliensis]	AAP51059.1	9.84976e-89	269.626	42.1526	4.211	10.0101
Locus 35868	Predicted protein [Populus trichocarpa]	XP_002325031.1	3.42644e-37	158.688	41.745	11.0471	3.77881
Locus 13397	Beta-hexosaminidase, putative [Ricinus communis]	XP_002514769.1	6.03258e-114	323.553	39.9757	6.22379	6.42304
Locus 690	AF307144_1 cytosolic 6-phosphogluconate dehydrogenase [Spinacia oleracea]	AAK51690.1	3.74685e-28	132.109	38.2339	5.35653	7.13782
Locus 6028	Glycosyl transferase [Populus trichocarpa]	XP_002326337.1	6.77687e-96	336.65	35.8645	3.91333	9.16469
Locus 115	Beta-glucosidase 12-like [Glycine max]	XP_003539381.1	1.66889e-50	202.601	34.1148	2.20875	15.4453

## Sheet: Table F
Supplemental Table F: Overrepresented GO term of up-regulated genes in pollinated gall flowers compared to receptive gall flowers and pollinated seed flowers
Description	GO-ID	Loci in GO term	p-value	corr p-value
Chalcone synthase
acyltransferase activity	8415	10	0.000441	0.00801
aromatic compound biosynthetic process	19438	16	1.91e-10	3.55e-08
cellular amino acid and derivative metabolic process	6519	19	1.72e-05	0.000613
cellular amino acid derivative biosynthetic process	42398	15	6.02e-10	9.31e-08
cellular amino acid derivative metabolic process	6575	16	8.99e-09	1.04e-06
cellular aromatic compound metabolic process	6725	17	2.53e-08	2.35e-06
flavonoid biosynthetic process	9813	13	1.13e-11	3.5e-09
flavonoid metabolic process	9812	13	1.62e-11	3.75e-09
naringenin-chalcone synthase activity	16210	8	3.15e-08	2.65e-06
phenylpropanoid biosynthetic process	9699	15	3.01e-12	2.79e-09
phenylpropanoid metabolic process	9698	16	9.55e-12	3.5e-09
secondary metabolic process	19748	17	1.03e-09	1.37e-07
small molecule biosynthetic process	44283	24	5.5e-07	3.92e-05
small molecule metabolic process	44281	31	0.000327	0.00619
transferase activity, transferring acyl groups	16746	11	0.000459	0.00811
transferase activity, transferring acyl groups other than amino-acyl groups	16747	11	0.000229	0.00489
Peroxidase
antioxidant activity	16209	7	0.000137	0.00327
catabolic process	9056	19	0.000515	0.00867
electron carrier activity	9055	13	1.27e-05	0.000562
external encapsulating structure	30312	12	0.000432	0.008
heme binding	20037	12	9.18e-07	6.08e-05
iron ion binding	5506	14	2.92e-05	0.000873
oxidation reduction	55114	26	1.49e-05	0.000608
oxidoreductase activity	16491	34	4.18e-06	0.000204
oxidoreductase activity, acting on peroxide as acceptor	16684	7	2.47e-05	0.000788
peroxidase activity	4601	7	2.47e-05	0.000788
response to oxidative stress	6979	11	2.3e-06	0.000124
response to stimulus	50896	44	1.54e-05	0.000608
tetrapyrrole binding	46906	12	2.41e-06	0.000124
triacylglycerol lipase, putative [Ricinus	70887	9	0.00233	0.0348
Beta-galactosidase, chitinase, and beta-1,3-glucanase
carbohydrate metabolic process	5975	22	5.63e-06	0.000261
defense response	6952	12	0.000306	0.00592
hydrolase activity, acting on glycosyl bonds	16798	18	1.11e-08	1.15e-06
hydrolase activity, hydrolyzing O-glycosyl compounds	4553	14	1.83e-06	0.000106
response to biotic stimulus	9607	10	0.00244	0.0359
response to stress	6950	33	1.36e-06	8.38e-05
response to wounding	9611	7	5.55e-05	0.00156
Other
apoplast	48046	8	0.000285	0.00574
biological_process	8150	134	0.00146	0.023
catalytic activity	3824	109	0.000179	0.00415
cell wall	5618	12	0.0003	0.00591
enzyme inhibitor activity	4857	6	7.67e-05	0.00209
extracellular region	5576	15	5.04e-07	3.89e-05
vacuole	5773	12	0.00226	0.0343

## Sheet: Table G
Supplemental Table G: Transcripts with assignments to Hymenoptera. Presence of a signal peptide motif, transmembrane domain, BLAST hit to a previous known venom, and hit to Nasonia vitripennis venom indicated in columns
Contig name	Signal peptide	Transmembrane domain	Hit to venom	Hit to N. vitripennis venom	Gene length	RPKM	Evalue	Bitscore	Hit Description
Locus_31107	Y	Y	N	N	546	1555.4	4.3	35.4	ref|XP_623952.2| PREDICTED: hypothetical protein LOC551555 [Apis mellifera]
Locus_7510	Y	Y	Y	Y	1990	1517.2	4e-80	304	ref|XP_001604366.1| PREDICTED: protein FAM151A-like [Nasonia vitripennis]
Locus_13697	Y	N	N	N	1203	711.807	6e-49	199	ref|XP_003424441.1| PREDICTED: hypothetical protein LOC100678142 [Nasonia vitripennis]
Locus_17558	Y	N	N	N	1932	624.16	1e-50	206	ref|XP_001602538.2| PREDICTED: icarapin-like [Nasonia vitripennis]
Locus_15568	Y	N	Y	N	2295	573.283	0	648	gb|EFN76813.1| Protein disulfide-isomerase A3 [Harpegnathos saltator]
Locus_4049	Y	Y	Y	N	2834	556.318	5e-26	125	ref|XP_001601085.1| PREDICTED: hypothetical protein LOC100116643 [Nasonia vitripennis]
Locus_8761	Y	Y	N	N	1957	496.244	0	645	gb|EFZ12594.1| hypothetical protein SINV_07473 [Solenopsis invicta]
Locus_10058	Y	N	N	N	3163	496.223	3e-14	86.3	ref|XP_001606067.1| PREDICTED: hypothetical protein LOC100122461 [Nasonia vitripennis]
Locus_15281	Y	N	Y	Y	2001	447.572	0	796	ref|NP_001166052.1| serine protease 110 precursor [Nasonia vitripennis]
Locus_17532	Y	N	Y	N	932	443.176	2e-83	313	ref|XP_001608132.1| PREDICTED: phospholipid hydroperoxide glutathione peroxidase, mitochondrial-like [Nasonia vitripennis]
Locus_4385	Y	N	N	N	916	431.121	9e-63	245	ref|XP_001601418.1| PREDICTED: ecdysteroid-regulated 16 kDa protein-like [Nasonia vitripennis]
Locus_17310	Y	N	Y	Y	625	388.459	6e-24	115	ref|XP_001601658.1| PREDICTED: hypothetical protein LOC100117414 [Nasonia vitripennis]
Locus_23479	Y	N	N	N	1096	383.296	1e-92	344	ref|NP_001166224.1| ferritin precursor [Nasonia vitripennis]
Locus_5842	Y	N	N	N	2056	378.761	1e-111	408	ref|XP_001608246.1| PREDICTED: meteorin-like protein-like [Nasonia vitripennis]
Locus_15910	Y	N	Y	N	2018	367.921	0	674	dbj|BAF94153.1| 26,29 kDa proteinase-like cysteine protease [Plautia stali]
Locus_17468	Y	Y	Y	N	1088	320.373	6e-91	339	ref|XP_001604135.1| PREDICTED: transmembrane emp24 domain-containing protein-like [Nasonia vitripennis]
Locus_4125	Y	Y	N	N	5034	311.59	2e-41	177	ref|XP_623287.2| PREDICTED: lysosome-associated membrane glycoprotein 1-like isoform 2 [Apis mellifera]
Locus_17964	Y	N	N	N	1177	309.842	3e-15	87.8	ref|XP_003423883.1| PREDICTED: hypothetical protein LOC100678529 [Nasonia vitripennis]
Locus_11550	Y	Y	N	N	1399	285.878	1e-117	427	gb|EGI70991.1| Inactive hydroxysteroid dehydrogenase-like protein 1 [Acromyrmex echinatior]
Locus_15735	Y	N	N	N	1089	275.675	3e-70	270	ref|XP_001607285.1| PREDICTED: apolipoprotein D-like isoform 1 [Nasonia vitripennis]_x0001_
Locus_19237	Y	N	N	N	987	275.585	2e-92	344	ref|XP_001607354.1| PREDICTED: ferritin heavy polypeptide-like 17 isoform 1 [Nasonia vitripennis]_x0001_
Locus_16107	Y	N	Y	Y	1737	263.888	1e-105	388	ref|XP_003425794.1| PREDICTED: hypothetical protein LOC100678556 [Nasonia vitripennis]
Locus_14824	Y	Y	N	N	1398	253.655	1e-62	246	ref|XP_003426379.1| PREDICTED: hypothetical protein LOC100680227 [Nasonia vitripennis]
Locus_14208	Y	N	N	N	1415	239.217	0	682	ref|XP_001601332.2| PREDICTED: chitobiosyldiphosphodolichol beta-mannosyltransferase-like [Nasonia vitripennis]
Locus_14370	Y	Y	N	N	839	229.34	6e-15	86.3	ref|XP_003426571.1| PREDICTED: hypothetical protein LOC100679784 [Nasonia vitripennis]
Locus_20200	Y	N	N	N	965	215.055	1e-24	119	ref|XP_001604673.1| PREDICTED: hypothetical protein LOC100116740 [Nasonia vitripennis]
Locus_16933	Y	Y	Y	N	2873	191.805	0	656	gb|EFN85526.1| Calnexin [Harpegnathos saltator]
Locus_18233	Y	Y	Y	Y	3882	182.176	0	670	PREDICTED: venom metalloproteinase 3-like isoform X4 [Nasonia vitripennis]
Locus_17703	Y	Y	N	N	2749	181.401	0	645	ref|XP_001864279.1| conserved hypothetical protein [Culex quinquefasciatus]_x0001_
Locus_19386	Y	Y	Y	N	1330	181.032	1e-101	373	ref|XP_001604751.2| PREDICTED: transmembrane emp24 domain-containing protein eca-like [Nasonia vitripennis]
Locus_8577	Y	Y	N	N	2203	178.344	0	642	gb|EGI70072.1| Dolichyl-diphosphooligosaccharide--protein glycosyltransferase subunit 2 [Acromyrmex echinatior]
Locus_32174	Y	N	N	N	2293	173.98	1e-118	431	ref|XP_001607053.1| PREDICTED: circadian clock-controlled protein-like [Nasonia vitripennis]
Locus_26896	Y	N	Y	N	2791	165.316	0	643	dbj|BAL42333.1| Heat shock protein 90 [Nicotiana tabacum]
Locus_30672	Y	N	N	N	1156	164.707	1e-152	543	ref|NP_001155157.1| aspartylglucosaminidase precursor [Nasonia vitripennis]
Locus_12336	Y	Y	N	N	750	161.186	1e-81	307	ref|XP_001602398.1| PREDICTED: translocon-associated protein subunit beta-like isoform 1 [Nasonia vitripennis]_x0001_
Locus_18187	Y	Y	N	N	870	160.955	2e-81	307	ref|XP_001605808.2| PREDICTED: uncharacterized protein CG1161-like [Nasonia vitripennis]
Locus_18209	Y	Y	N	N	1517	158.716	1e-156	555	ref|XP_001601397.2| PREDICTED: dnaJ homolog subfamily B member 11-like [Nasonia vitripennis]
Locus_15172	Y	Y	Y	N	1207	158.582	1e-94	351	ref|XP_001607364.1| PREDICTED: transmembrane emp24 domain-containing protein bai-like isoform 1 [Nasonia vitripennis]
Locus_26051	Y	Y	N	N	829	157.978	5e-35	152	ref|XP_001601506.1| PREDICTED: hypothetical protein LOC100117004 [Nasonia vitripennis]
Locus_11214	Y	Y	Y	Y	1847	155.449	1e-175	619	ref|XP_001600994.2| PREDICTED: lysosomal acid phosphatase-like [Nasonia vitripennis]
Locus_23563	Y	Y	N	N	422	152.783	1e-16	90.1	ref|XP_001603933.1| PREDICTED: hypothetical protein LOC100114005 [Nasonia vitripennis]
Locus_28823	Y	N	N	N	694	150.967	2e-39	167	ref|XP_001604123.2| PREDICTED: uncharacterized protein C4H3.07c-like [Nasonia vitripennis]
Locus_16826	Y	N	N	N	5830	150.335	1e-110	407	ref|XP_001603362.2| PREDICTED: hypothetical protein LOC100119624 [Nasonia vitripennis]
Locus_20262	Y	N	Y	N	1509	150.211	0	646	ref|XP_003398403.1| PREDICTED: protein disulfide-isomerase A6-like [Bombus terrestris]
Locus_24363	Y	Y	N	N	1303	145.352	1e-146	523	ref|XP_623822.2| PREDICTED: erlin-1-like [Apis mellifera]
Locus_15603	Y	Y	N	N	1439	141.416	3e-78	297	ref|XP_001121483.2| PREDICTED: hypothetical protein LOC725661 [Apis mellifera]
Locus_21181	Y	Y	N	N	2392	137.719	0	659	ref|XP_316891.5| AGAP000913-PA [Anopheles gambiae str. PEST]_x0001_
Locus_34031	Y	N	N	N	752	133.965	3e-72	276	ref|XP_001608266.1| PREDICTED: translocon-associated protein subunit delta-like [Nasonia vitripennis]
Locus_27469	Y	N	N	N	770	129.525	1e-65	254	ref|XP_001604509.1| PREDICTED: WD repeat-containing protein 43-like [Nasonia vitripennis]
Locus_38025	Y	Y	Y	N	2258	129.385	0	699	gb|EGI61870.1| Dolichyl-diphosphooligosaccharide--protein glycosyltransferase subunit 1 [Acromyrmex echinatior]
Locus_16042	Y	N	N	N	3676	127.16	0	639	ref|XP_002422591.1| eukaryotic translation initiation factor 2 alpha kinase PEK, putative [Pediculus humanus corporis]
Locus_17461	Y	N	N	N	933	125.252	1e-62	244	ref|XP_001604026.2| PREDICTED: mesencephalic astrocyte-derived neurotrophic factor homolog [Nasonia vitripennis]
Locus_13559	Y	N	N	N	668	125.173	3e-42	176	ref|XP_001607421.1| PREDICTED: acylphosphatase-1-like [Nasonia vitripennis]
Locus_9481	Y	Y	N	N	1132	124.592	1e-114	415	ref|NP_001153353.1| signal sequence receptor, alpha precursor [Nasonia vitripennis]
Locus_21868	Y	N	N	N	2096	124.485	1e-43	183	ref|XP_001602704.1| PREDICTED: tyrosine-protein kinase-like otk-like [Nasonia vitripennis]
Locus_26544	Y	Y	N	N	455	123.99	2e-05	52.8	gb|EGI58504.1| UPF0729 protein [Acromyrmex echinatior]
Locus_18652	Y	Y	Y	N	1423	123.184	1e-101	372	ref|XP_001605975.1| PREDICTED: transmembrane emp24 domain-containing protein 6-like [Nasonia vitripennis]
Locus_13209	Y	Y	N	N	4140	118.262	0	664	gb|EFN85555.1| Putative esterase CG3488 [Harpegnathos saltator]
Locus_11705	Y	N	Y	Y	1090	117.378	9e-47	192	ref|XP_001607047.2| PREDICTED: chymotrypsin-1 [Nasonia vitripennis]
Locus_20978	Y	Y	N	N	3709	117.066	0	692	gb|EGU87978.1| hypothetical protein FOXB_01461 [Fusarium oxysporum Fo5176]
Locus_28741	Y	Y	N	N	975	112.624	2e-80	304	ref|XP_001605162.1| PREDICTED: UPF0480 protein C15orf24 homolog [Nasonia vitripennis]
Locus_20173	Y	N	N	N	1531	111.862	1e-148	530	ref|XP_391988.2| PREDICTED: adenosine kinase 1-like isoform 1 [Apis mellifera]
Locus_21238	Y	Y	Y	N	901	111.811	2e-88	330	ref|XP_001600184.2| PREDICTED: hypothetical protein LOC100115464 [Nasonia vitripennis]
Locus_18799	Y	N	N	N	525	111.295	2e-13	79.7	gb|EGI66390.1| Inner nuclear membrane protein Man1 [Acromyrmex echinatior]
Locus_17930	Y	Y	N	N	1356	110.697	0	638	gb|EFZ14880.1| hypothetical protein SINV_03370 [Solenopsis invicta]
Locus_23039	Y	N	N	N	1364	109.309	6e-60	236	ref|XP_001607382.1| PREDICTED: carbonic anhydrase 1-like [Nasonia vitripennis]
Locus_14009	Y	Y	N	N	1478	103.604	1e-168	597	ref|XP_001604041.1| PREDICTED: transmembrane protein 194A-like [Nasonia vitripennis]
Locus_32496	Y	N	N	N	715	102.855	1e-18	98.2	ref|XP_001604636.1| PREDICTED: V-type proton ATPase 116 kDa subunit a isoform 1-like isoform 1 [Nasonia vitripennis]
Locus_20634	Y	Y	N	N	2576	101.68	0	639	ref|XP_001951186.2| PREDICTED: protein sel-1 homolog 1-like isoform 1 [Acyrthosiphon pisum]
Locus_28261	Y	Y	N	N	1094	101.294	6e-61	239	ref|XP_001605751.1| PREDICTED: syndecan-2-like [Nasonia vitripennis]
Locus_23823	Y	N	N	N	433	100.044	3e-08	62	ref|XP_003426131.1| PREDICTED: hypothetical protein LOC100680241 [Nasonia vitripennis]
Locus_12199	Y	Y	N	N	2263	99.718	0	643	ref|XP_002430719.1| UDP-GalNAc:polypeptide N-acetylgalactosaminyltransferase, putative [Pediculus humanus corporis]_x0001_
Locus_25650	Y	Y	N	N	1210	99.076	1e-152	543	ref|XP_001607306.2| PREDICTED: renin receptor-like isoform 1 [Nasonia vitripennis]
Locus_24390	Y	N	N	N	1027	97.112	8e-95	352	ref|XP_001604605.1| PREDICTED: UPF0510 protein INM02-like [Nasonia vitripennis]
Locus_21599	Y	N	N	N	1374	96.782	5e-70	270	gb|EGI59270.1| Protein 60A [Acromyrmex echinatior]
Locus_16794	Y	Y	Y	N	2009	96.78	0	671	ref|XP_003424375.1| PREDICTED: endoplasmic reticulum resident protein 44-like isoform 2 [Nasonia vitripennis]
Locus_18443	Y	N	N	N	4406	94.202	1e-160	573	ref|XP_001601839.2| PREDICTED: plasma glutamate carboxypeptidase-like [Nasonia vitripennis]
Locus_11576	Y	Y	N	N	1155	93.328	1e-129	466	ref|XP_001605564.1| PREDICTED: hypothetical protein LOC100121961 [Nasonia vitripennis]
Locus_24833	Y	Y	N	N	1495	92.318	2e-22	112	gb|EFZ19599.1| hypothetical protein SINV_09534 [Solenopsis invicta]
Locus_19437	Y	N	N	N	765	92.182	2e-39	167	gb|EFZ20887.1| hypothetical protein SINV_03990 [Solenopsis invicta]
Locus_13043	Y	N	N	N	352	91.583	0.0001	50.4	ref|XP_003402249.1| PREDICTED: hypothetical protein LOC100649979 [Bombus terrestris]
Locus_13952	Y	N	N	N	1315	91.165	1e-149	533	ref|XP_003427269.1| PREDICTED: ectonucleoside triphosphate diphosphohydrolase 5-like [Nasonia vitripennis]
Locus_19408	Y	N	Y	N	3105	90.846	3e-70	272	ref|XP_001599078.1| PREDICTED: lipase member H-A-like [Nasonia vitripennis]
Locus_29216	Y	N	N	N	1373	88.782	6e-28	130	ref|XP_001600851.1| PREDICTED: selenoprotein M-like [Nasonia vitripennis]
Locus_23005	Y	Y	N	N	1396	88.762	1e-162	577	ref|XP_001607598.1| PREDICTED: transmembrane 9 superfamily member 4-like [Nasonia vitripennis]
Locus_21626	Y	Y	N	N	977	88.677	7e-87	325	ref|XP_001605075.2| PREDICTED: CD63 antigen-like [Nasonia vitripennis]
Locus_26534	Y	N	N	N	1385	86.558	1e-146	522	ref|XP_001607801.2| PREDICTED: calumenin-like [Nasonia vitripennis]
Locus_24571	Y	N	N	N	1031	85.987	1e-126	457	ref|XP_001604826.2| PREDICTED: hypothetical protein LOC100121232 [Nasonia vitripennis]
Locus_27089	Y	Y	N	N	1099	83.417	2e-12	78.2	ref|XP_001607205.1| PREDICTED: hypothetical protein LOC100117816 [Nasonia vitripennis]
Locus_31497	Y	Y	Y	N	534	83.008	2e-10	50.1	ref|XP_001600083.1| PREDICTED: hypothetical protein LOC100117759 [Nasonia vitripennis]
Locus_26220	Y	Y	N	N	619	83.002	1e-82	310	ref|XP_001603720.2| PREDICTED: probable serine incorporator-like [Nasonia vitripennis]
Locus_28534	Y	N	N	N	1483	82.876	0	701	ref|NP_001128399.1| epoxide hydrolase 1 precursor [Nasonia vitripennis]
Locus_25417	Y	N	N	N	477	82.367	1e-63	246	ref|XP_001604337.2| PREDICTED: probable ATP-dependent RNA helicase DHX36-like [Nasonia vitripennis]
Locus_18653	Y	N	N	N	777	81.682	1e-115	420	ref|NP_001153389.1| palmitoyl-protein thioesterase 2 precursor [Nasonia vitripennis]
Locus_20664	Y	N	N	N	1730	80.943	0	666	ref|XP_001605856.2| PREDICTED: dnaJ homolog subfamily C member 3-like [Nasonia vitripennis]
Locus_21558	Y	Y	N	N	1874	80.636	1e-113	414	ref|XP_001605983.2| PREDICTED: E3 ubiquitin-protein ligase MARCH6-like [Nasonia vitripennis]
Locus_38053	Y	Y	Y	N	727	80.372	3e-95	352	ref|XP_001603909.2| PREDICTED: prohormone-4-like [Nasonia vitripennis]
Locus_20945	Y	N	N	N	818	80.051	1e-103	379	ref|XP_001607905.2| PREDICTED: sec1 family domain-containing protein 2 [Nasonia vitripennis]
Locus_16672	Y	Y	N	N	726	79.095	1e-101	373	ref|XP_001607729.2| PREDICTED: prominin-like protein-like isoform 1 [Nasonia vitripennis]
Locus_37478	Y	N	N	N	282	78.593	3.4	35.4	ref|XP_001601096.1| PREDICTED: hypothetical protein LOC100116657 [Nasonia vitripennis]
Locus_14250	Y	N	N	N	1519	78.259	0	503	ref|XP_001607467.1| PREDICTED: group XV phospholipase A2-like [Nasonia vitripennis]
Locus_14772	Y	Y	N	N	1738	78.251	1e-172	611	ref|XP_001605789.2| PREDICTED: magnesium transporter protein 1-like [Nasonia vitripennis]
Locus_30066	Y	N	N	N	1178	77.822	6e-84	316	ref|XP_001604220.2| PREDICTED: endoplasmic reticulum resident protein 29-like [Nasonia vitripennis]
Locus_27676	Y	N	N	N	738	77.809	1e-50	204	ref|XP_395559.4| PREDICTED: hypothetical protein LOC412093 [Apis mellifera]
Locus_17104	Y	N	N	N	570	77.765	5e-39	164	ref|XP_001600881.2| PREDICTED: protein I'm not dead yet-like [Nasonia vitripennis]
Locus_24844	Y	N	Y	N	1898	77.494	1e-140	504	ref|XP_003427179.1| PREDICTED: protein alan shepard-like isoform 3 [Nasonia vitripennis]
Locus_26190	Y	N	Y	Y	781	76.104	2e-45	187	ref|XP_001606536.1| PREDICTED: lipase 3-like [Nasonia vitripennis]
Locus_25331	Y	N	N	N	2344	76.072	1e-112	410	ref|XP_001600817.1| PREDICTED: serine/threonine-protein phosphatase 4 regulatory subunit 3-like [Nasonia vitripennis]
Locus_18633	Y	N	N	N	478	75.872	3e-40	168	ref|XP_001602735.1| PREDICTED: torso-like protein-like [Nasonia vitripennis]
Locus_23032	Y	N	N	N	1081	75.486	1e-117	425	ref|XP_001603353.1| PREDICTED: palmitoyl-protein thioesterase 1-like [Nasonia vitripennis]
Locus_30803	Y	N	N	N	374	75.421	2e-41	172	ref|XP_003427795.1| PREDICTED: prestin-like isoform 3 [Nasonia vitripennis]
Locus_16211	Y	Y	N	N	524	74.979	1e-48	161	ref|XP_001599355.1| PREDICTED: 15 kDa selenoprotein-like [Nasonia vitripennis]
Locus_19769	Y	N	N	N	1256	72.187	0	510	ref|XP_001604494.2| PREDICTED: WD repeat-containing protein 59-like isoform 1 [Nasonia vitripennis]
Locus_10696	Y	N	N	N	3059	72.123	1e-108	397	ref|XP_001606559.1| PREDICTED: selT-like protein-like [Nasonia vitripennis]
Locus_30285	Y	Y	N	N	449	71.798	4e-68	261	ref|XP_001600720.1| PREDICTED: hypothetical protein LOC100116177 isoform 1 [Nasonia vitripennis]
Locus_37516	Y	N	N	N	604	71.72	6e-23	111	ref|XP_001604035.1| PREDICTED: hypothetical protein LOC100120963 [Nasonia vitripennis]
Locus_14079	Y	N	N	N	999	71.598	1e-28	132	ref|XP_003425210.1| PREDICTED: hypothetical protein LOC100678777 [Nasonia vitripennis]
Locus_27618	Y	N	N	N	1119	71.122	1e-39	168	ref|XP_001604856.1| PREDICTED: hypothetical protein LOC100121258 [Nasonia vitripennis]
Locus_40137	Y	N	N	N	200	70.519	1e-07	60.5	ref|XP_001606738.1| PREDICTED: hypothetical protein LOC100123127 isoform 1 [Nasonia vitripennis]
Locus_32187	Y	Y	N	N	1007	70.029	1e-102	375	ref|XP_001603545.2| PREDICTED: TM2 domain-containing protein almondex-like [Nasonia vitripennis]
Locus_27324	Y	N	N	N	1534	69.613	1e-132	476	ref|XP_003427381.1| PREDICTED: ubiquitin-conjugating enzyme E2C-binding protein-like [Nasonia vitripennis]
Locus_22933	Y	Y	N	N	1122	68.238	1e-125	452	ref|XP_001605345.2| PREDICTED: transmembrane protein 165-like [Nasonia vitripennis]
Locus_29359	Y	Y	N	N	1078	67.286	1e-140	503	ref|XP_001602678.2| PREDICTED: trifunctional purine biosynthetic protein adenosine-3-like [Nasonia vitripennis]
Locus_33049	Y	N	N	N	315	67.161	5e-40	167	ref|XP_001608124.2| PREDICTED: LAG1 longevity assurance homolog 6 [Nasonia vitripennis]
Locus_21808	Y	N	N	N	503	66.093	5e-14	81.3	ref|XP_003424668.1| PREDICTED: small glutamine-rich tetratricopeptide repeat-containing protein alpha-like isoform 2 [Nasonia vitripennis]_x0001_
Locus_23141	Y	N	N	N	719	65.853	6e-74	266	ref|XP_001607767.2| PREDICTED: glypican-4-like [Nasonia vitripennis]
Locus_17847	Y	Y	N	N	1122	65.545	0	639	gb|EGI65695.1| Putative cation-transporting ATPase 13A1 [Acromyrmex echinatior]
Locus_36630	Y	Y	N	N	1199	64.696	1e-171	607	ref|XP_001603904.1| PREDICTED: cysteine-rich with EGF-like domain protein 2-like [Nasonia vitripennis]
Locus_22041	Y	N	N	N	1162	64.156	6e-17	93.6	ref|XP_003427670.1| PREDICTED: steroid hormone receptor ERR2 isoform 2 [Nasonia vitripennis]
Locus_8739	Y	N	N	N	2517	64.039	0	395	ref|XP_001121784.2| PREDICTED: rab proteins geranylgeranyltransferase component A 1, partial [Apis mellifera]
Locus_34190	Y	N	N	N	395	63.76	0.0002	49.7	ref|XP_003424070.1| PREDICTED: hypothetical protein LOC100680042 [Nasonia vitripennis]
Locus_36320	Y	Y	N	N	1249	63.72	8e-08	63.5	ref|XP_001606462.2| PREDICTED: ribonuclease P protein subunit p29-like [Nasonia vitripennis]
Locus_34117	Y	N	N	N	356	62.256	0.013	43.5	ref|XP_001603414.2| PREDICTED: protein lozenge-like [Nasonia vitripennis]
Locus_20591	Y	Y	N	N	1103	62.107	1e-150	535	ref|XP_001607598.1| PREDICTED: transmembrane 9 superfamily member 4-like [Nasonia vitripennis]
Locus_15114	Y	N	N	N	813	61.957	1e-114	416	ref|XP_003424792.1| PREDICTED: venom serine carboxypeptidase-like isoform 2 [Nasonia vitripennis]
Locus_22206	Y	N	N	N	555	61.716	4e-18	95.5	ref|XP_001605495.2| PREDICTED: signal transducer and activator of transcription 5B-like [Nasonia vitripennis]
Locus_28164	Y	N	N	N	362	61.224	1e-20	103	ref|XP_001607400.2| PREDICTED: poly(rC)-binding protein 3-like [Nasonia vitripennis]
Locus_26458	Y	N	N	N	627	61.055	5e-50	201	ref|XP_001605632.1| PREDICTED: tyrosine kinase receptor Cad96Ca-like [Nasonia vitripennis]
Locus_34273	Y	N	N	N	588	59.965	7e-09	38.9	emb|CAJ17402.1| ribosomal protein L28e [Eucinetus sp. APV-2005]
Locus_43669	Y	Y	N	N	220	59.529	0.0007	47.8	ref|XP_003427790.1| PREDICTED: hypothetical protein LOC100678299 [Nasonia vitripennis]
Locus_25144	Y	N	N	N	753	58.866	2e-84	317	ref|XP_003485837.1| PREDICTED: histone deacetylase 6-like [Bombus impatiens]
Locus_21594	Y	Y	N	N	497	58.783	5e-45	184	ref|XP_001607729.2| PREDICTED: prominin-like protein-like isoform 1 [Nasonia vitripennis]
Locus_43150	Y	N	N	N	190	58.324	0.017	43.1	ref|XP_001603307.1| PREDICTED: transmembrane protein 145-like [Nasonia vitripennis]
Locus_13585	Y	N	N	N	1743	57.22	0	360	ref|NP_571264.1| DNA (cytosine-5)-methyltransferase 1 [Danio rerio]_x0001_
Locus_20717	Y	N	N	N	1067	56.649	8e-96	355	ref|XP_001605655.2| PREDICTED: Golgi apparatus protein 1-like [Nasonia vitripennis]
Locus_30694	Y	N	Y	N	672	55.468	1e-32	144	ref|XP_003427984.1| PREDICTED: prenylcysteine oxidase-like [Nasonia vitripennis]
Locus_29530	Y	Y	N	N	370	54.455	7e-44	180	gb|EFN81421.1| Probable G-protein coupled receptor 125 [Harpegnathos saltator]
Locus_37760	Y	N	N	N	167	54.292	1e-13	80.1	ref|XP_001608182.2| PREDICTED: sterol regulatory element-binding protein 1-like [Nasonia vitripennis]
Locus_35911	Y	N	N	N	446	54.211	8e-13	77.4	ref|XP_003427075.1| PREDICTED: probable citrate synthase 2, mitochondrial-like [Nasonia vitripennis]
Locus_34246	Y	Y	N	N	280	53.969	4e-36	154	ref|XP_003425706.1| PREDICTED: exportin-5-like [Nasonia vitripennis]
Locus_27855	Y	Y	N	N	286	52.836	4e-19	98.2	ref|XP_001604908.2| PREDICTED: zinc finger protein 880-like isoform 1 [Nasonia vitripennis]_x0001_
Locus_17577	Y	Y	N	N	709	52.573	2e-48	196	gb|EGI57155.1| Ig-like V-type domain-containing protein ENSP00000329499-like protein [Acromyrmex echinatior]
Locus_24623	Y	N	N	N	481	52.36	2e-29	132	ref|XP_001606483.2| PREDICTED: lachesin-like [Nasonia vitripennis]
Locus_30827	Y	Y	N	N	406	52.108	7e-25	117	ref|XP_001600680.2| PREDICTED: prolyl 4-hydroxylase subunit alpha-2-like [Nasonia vitripennis]
Locus_35802	Y	Y	N	N	743	51.523	2e-12	77.4	ref|XP_397062.2| PREDICTED: hypothetical protein LOC413620 [Apis mellifera]
Locus_17478	Y	Y	N	N	275	51.287	1.2	37	ref|XP_003399947.1| PREDICTED: hypothetical protein LOC100644222 [Bombus terrestris]
Locus_17407	Y	N	N	N	454	51.036	3e-61	238	ref|XP_001607584.2| PREDICTED: glycerophosphodiester phosphodiesterase domain-containing protein 1-like isoform 1 [Nasonia vitripennis]_x0001_
Locus_22706	Y	Y	N	N	812	50.867	3e-44	183	gb|EFZ18633.1| hypothetical protein SINV_09712 [Solenopsis invicta]
Locus_39597	Y	N	N	N	258	50.761	0.002	46.2	ref|XP_001606322.2| PREDICTED: multiple epidermal growth factor-like domains protein 11-like [Nasonia vitripennis]
Locus_34835	Y	N	N	N	246	49.142	1e-27	126	ref|XP_003426408.1| PREDICTED: acylamino-acid-releasing enzyme-like [Nasonia vitripennis]
Locus_25908	Y	N	N	N	1296	48.972	2e-24	119	ref|XP_001602662.1| PREDICTED: protein FAM116B-like [Nasonia vitripennis]
Locus_34742	Y	N	N	N	228	48.603	3e-08	62	ref|XP_001607409.2| PREDICTED: DDB1- and CUL4-associated factor-like 1-like isoform 1 [Nasonia vitripennis]
Locus_31987	Y	N	N	N	477	48.576	1e-06	56.6	ref|XP_395873.4| PREDICTED: protein angel-like [Apis mellifera]
Locus_27712	Y	N	N	N	757	47.909	1e-28	131	ref|XP_001607440.2| PREDICTED: hypothetical protein LOC100123738 [Nasonia vitripennis]
Locus_29636	Y	Y	N	N	650	46.496	1e-85	199	ref|XP_001601206.2| PREDICTED: ras-related protein rapA-like [Nasonia vitripennis]
Locus_24121	Y	N	N	N	526	45.966	3e-20	102	ref|XP_003426703.1| PREDICTED: LOW QUALITY PROTEIN: mitochondrial sodium/hydrogen exchanger NHA2-like [Nasonia vitripennis]
Locus_21121	Y	N	N	N	289	45.316	5e-28	127	ref|XP_001606729.2| PREDICTED: hypothetical protein LOC100120756 [Nasonia vitripennis]
Locus_24286	Y	Y	N	N	1005	44.106	1e-153	547	ref|XP_003424833.1| PREDICTED: cystinosin homolog isoform 1 [Nasonia vitripennis]
Locus_17970	Y	N	N	N	918	42.799	1e-117	427	ref|XP_001602223.2| PREDICTED: hypothetical protein LOC100118185 [Nasonia vitripennis]
Locus_28503	Y	N	N	N	717	42.151	1e-87	327	ref|XP_001600418.2| PREDICTED: integrator complex subunit 8-like [Nasonia vitripennis]
Locus_30085	Y	N	N	N	265	41.817	3e-11	72	ref|XP_001601598.2| PREDICTED: Golgi pH regulator-like [Nasonia vitripennis]
Locus_37395	Y	Y	Y	N	696	40.528	2e-61	240	gb|EGI60081.1| Sphingomyelin phosphodiesterase [Acromyrmex echinatior]
Locus_35190	Y	N	Y	N	725	40.297	2e-67	260	ref|XP_001601416.2| PREDICTED: probable chitinase 2-like [Nasonia vitripennis]
Locus_35871	Y	N	N	N	579	40.018	3e-18	95.9	gb|EFN78975.1| CCR4-NOT transcription complex subunit 2 [Harpegnathos saltator]
Locus_41144	Y	N	N	N	329	39.807	6e-42	174	ref|XP_001601754.2| PREDICTED: LOW QUALITY PROTEIN: baculoviral IAP repeat-containing protein 6 [Nasonia vitripennis]
Locus_41682	Y	Y	N	N	438	39.101	3e-39	165	ref|XP_001603565.1| PREDICTED: GPI mannosyltransferase 4-like [Nasonia vitripennis]
Locus_39940	Y	Y	N	N	310	38.997	8e-07	57.4	ref|XP_001607045.1| PREDICTED: hypothetical protein LOC100123404 [Nasonia vitripennis]
Locus_41813	Y	N	N	N	289	38.345	4e-20	101	ref|XP_003426850.1| PREDICTED: hypothetical protein LOC100679587 [Nasonia vitripennis]
Locus_38732	Y	N	N	N	189	37.312	5e-16	88.2	ref|XP_003424429.1| PREDICTED: hypothetical protein LOC100679914 [Nasonia vitripennis]
Locus_28694	Y	N	N	N	220	36.633	1e-28	130	ref|XP_001600993.2| PREDICTED: diacylglycerol O-acyltransferase 1-like isoform 1 [Nasonia vitripennis]_x0001_
Locus_26027	Y	N	N	N	304	36.453	0.0002	49.3	ref|XP_001604511.1| PREDICTED: hypothetical protein LOC100120917 [Nasonia vitripennis]
Locus_35945	Y	N	N	N	305	36.333	0.24	39.3	gb|EFN72671.1| hypothetical protein EAG_06856 [Camponotus floridanus]
Locus_31922	Y	N	N	N	619	35.805	6e-66	254	ref|XP_001606122.2| PREDICTED: hypothetical protein LOC100114266 [Nasonia vitripennis]
Locus_26235	Y	N	N	N	407	34.653	6e-18	94.4	ref|XP_001603204.2| PREDICTED: zinc finger MIZ domain-containing protein 2-like [Nasonia vitripennis]
Locus_38697	Y	N	N	N	262	34.606	4e-41	171	ref|XP_001605566.1| PREDICTED: hypothetical protein LOC100121965 [Nasonia vitripennis]
Locus_36178	Y	Y	N	N	382	34.284	1e-41	173	ref|XP_001600649.2| PREDICTED: eukaryotic translation initiation factor 4 gamma 2-like [Nasonia vitripennis]
Locus_24065	Y	N	N	N	383	34.194	2e-42	176	ref|XP_001604804.2| PREDICTED: uncharacterized protein KIAA0090-like [Nasonia vitripennis]
Locus_29433	Y	N	N	N	237	34.006	6e-35	150	ref|XP_003425997.1| PREDICTED: ER degradation-enhancing alpha-mannosidase-like 3-like [Nasonia vitripennis]
Locus_38435	Y	Y	N	N	396	33.072	4e-56	221	ref|XP_003427009.1| PREDICTED: insulin-like growth factor-binding protein complex acid labile subunit-like [Nasonia vitripennis]
Locus_28715	Y	N	N	N	400	32.741	6e-48	194	ref|XP_001600930.2| PREDICTED: alkaline phosphatase, tissue-nonspecific isozyme-like [Nasonia vitripennis]
Locus_42952	Y	N	N	N	227	31.066	6e-08	61.2	gb|EFN64083.1| Sorbin and SH3 domain-containing protein 1 [Camponotus floridanus]
Locus_27822	Y	N	N	N	166	30.344	5e-14	81.3	ref|XP_001600053.2| PREDICTED: hypothetical protein LOC100115285 [Nasonia vitripennis]
Locus_44251	Y	N	N	N	204	29.63	0.037	42	ref|XP_003428099.1| PREDICTED: hypothetical protein LOC100678448 [Nasonia vitripennis]
Locus_4335	Y	N	N	N	213	28.378	0.021	42.7	ref|XP_001606258.1| PREDICTED: hypothetical protein LOC100122648 [Nasonia vitripennis]
Locus_44299	Y	N	N	N	142	0	1e-07	60.5	ref|XP_001605510.1| PREDICTED: major facilitator superfamily domain-containing protein 10-like [Nasonia vitripennis]
Locus_45097	Y	N	N	N	114	0	0.54	38.1	ref|XP_001606181.1| PREDICTED: RNA polymerase II-associated factor 1 homolog [Nasonia vitripennis]
